# Supplementary material for: Mosquito metallomics reveal copper and iron as critical factors for Plasmodium infection
Source: PLoS Negl Trop Dis. 2021 Jun 23;15(6):e0009509. doi: 10.1371/journal.pntd.0009509 (PMC8221525; doi:10.1371/journal.pntd.0009509)
Supplement: S1 Table — (XLSX) [file pntd.0009509.s004.xlsx]

## Sheet: Elements measures
		Anopheles albimanus white stripe (ws)							Anopheles albimanus brown stripe (bs)							Aedes aegypti New Orleans (NO)																				Aedes aegypti Rockefeller (Rock)
Element	Sample ID	1	2	3	4	5	Mean	± SD	1	2	3	4	5	Mean	± SD	1	2	3	4	5	6	7	8	9	10	11	12	13	14	15	16	17	18	Mean	± SD	1	2	3	4	5	Mean	± SD
Fe	Eggs	0.0552381	0.0508333	0.0528	0.0535573		0.0525	0.005	0.0539063	0.0526119	0.0515217	0.0537688		0.05	0	0.307034	0.403607	0.59902	0.100969	0.145789	0.11369	0.115693	0.158494	0.151471	0.159038	0.147778	0.19617	0.15386	1.51209	0.622199	1.36333	0.967986		0.424706	0.448778	0.213571	0.20943	0.207143	0.209908	0.211894	0.21	0
Fe	L1	0.159174	0.216413	0.315789	0.237156		0.235	0.0660808	0.320486	0.3275	0.134406	0.147406		0.2325	0.107199	0.171538	0.512857	0.381481	0.379545	0.34	0.348901	0.382	0.261655	0.292795	0.290369	0.311905								0.332727	0.086266	0.341935	0.337376	0.389078	0.352321	0.356466	0.356	0.0207364
Fe	L2	0.108427	0.11	0.093311	0.102537	0.0869863	0.1	0.01	0.132297	0.117679	0.108228	0.098289	0.0962069	0.112	0.0130384	0.266494	0.208911	0.319307	0.343627	0.357759	0.349632	0.26125	0.265421	0.29825	0.380345	0.175243	0.149812	0.155823	0.166312					0.265714	0.0798763	0.371702	0.386646	0.39428	0.41625	0.393133	0.392	0.0178885
Fe	L3	0.1475	0.154	0.160881	0.170263	0.156207	0.158	0.0083666	0.0912195	0.0904145	0.0890203	0.0889163	0.0994424	0.092	0.00447214	0.270099	0.156944	0.938258	0.57	0.309226	0.292204	0.307045	0.307963	0.317204	0.209075	0.18029	0.192442	0.17012						0.325385	0.213488	0.391885	0.426457	0.434	0.434651		0.42	0.02
Fe	L4	0.128846	0.127878	0.131977	0.147885	0.143962	0.136	0.00894427	0.110704	0.106764	0.103979	0.108909	0.109003	0.108	0.00447214	0.0797386	0.0703226	0.0797802	0.0879279	0.103429	0.314167	0.3395	0.359581	0.289173	0.329396	0.311682	0.308475	0.33565	0.29887	0.185356	0.187457	0.301342	0.170356	0.231111	0.107806	0.175481	0.179241	0.173667	0.175357		0.1775	0.005
Fe	pupae	0.0665116	0.0678977	0.0637631	0.0670082	0.0723913	0.068	0.00447214	0.0769841	0.0750751	0.0740803	0.0664835	0.0742424	0.074	0.00547723	0.0885714	0.08	0.0825581	0.09	0.129706	0.140987	0.120168	0.129286	0.126235	0.125263	0.125	0.126579	0.210909	0.120849	0.119697	0.107039	0.103814	0.106719	0.119444	0.0294003	0.0690299	0.0678241	0.0684314	0.0663717	0.069398	0.07	0
Fe	adult male	0.096875	0.0954545	0.0941781	0.0894558	0.0939597	0.094	0.00547723	0.11195	0.109936	0.115484	0.116562	0.108054	0.114	0.00547723	0.0980645	0.0873333	0.0942308	0.0985366	0.0689453	0.0753138	0.0757895	0.0924	0.0946903	0.106783	0.104651	0.111858	0.127027	0.138889	0.122545				0.1	0.0192725	0.091784	0.0931925	0.0938725	0.0990148	0.097549	0.094	0.00547723
Fe	adult female	0.0819149	0.0792254	0.0794304	0.0806452	0.0788265	0.08	0	0.0899351	0.0903226	0.0862745	0.0826241	0.0798319	0.086	0.00547723	0.0767273	0.0864516	0.0913725	0.0805333	0.567964	0.363603	0.704128	0.509535	0.142187	0.13122	0.131557	0.128795	0.136111	0.136929	0.127108	0.134353			0.221875	0.198199	0.0940758	0.0929952	0.0985782	0.0920168	0.080303	0.09	0.00707107
Cu	Eggs	0.022381	0.0191667	0.0212	0.0201581		0.0205	0.00129099	0.0214844	0.0223881	0.0206522	0.0213568		0.02125	0.0005	0.00758621	0.00724638	0.00794574	0.00877193	0.00992063	0.0105839	0.000772201	0.0329412	0.00576923	0.00185185	0	0	0.0108303	0.0184647	0.0101667	0.0201439			0.009625	0.00845281	0.01	0.00635965	0.00535714	0.00345622	0.00770925	0.0064	0.00270185
Cu	L1	0.0623853	0.0793313	0.0976608	0.0860092		0.08125	0.0150416	0.0927083	0.0960714	0.0465347	0.0551887		0.07275	0.0253558	0.0311538	0.0675926	0.0613636	0.0633333	0.0153846	0.0247093	0.02025	0.0336149	0.0338428	0.0352459	0.0201299								0.0369091	0.0186465	0.0882488	0.0918317	0.150485	0.146624	0.146121	0.1246	0.0316512
Cu	L2	0.0446629	0.0457143	0.0489967	0.0470149	0.0421233	0.0458	0.00258844	0.0423445	0.0401786	0.0439873	0.0403042	0.0405172	0.0414	0.00167332	0.0864935	0.040099	0.0465347	0.0411765	0.0469828	0.0459559	0.02575	0.0226636	0.03125	0.017931	0.0143204	0.0154135	0.015261	0.0124113					0.0329286	0.0202122	0.112128	0.110248	0.0900424	0.103333	0.0881974	0.1006	0.0111265
Cu	L3	0.045	0.05025	0.0572539	0.0534211	0.0589655	0.0528	0.0055857	0.0312195	0.0300518	0.0315878	0.03867	0.0330855	0.033	0.00353553	0.116832	0.0569444	0.104741	0.0871212	0.0586364	0.0622517	0.0392857	0.0400538	0.0422727	0.0431481	0.0379032	0.0208904	0.0128631	0.0149225	0.0155378				0.0502667	0.0318758	0.0913613	0.0991031	0.0977778	0.0969767		0.09625	0.00359398
Cu	L4	0.0469231	0.0386691	0.0393411	0.0432692	0.0433962	0.0422	0.00334664	0.0340845	0.0344828	0.0323607	0.0323636	0.0308682	0.0326	0.00134164	0.0917647	0.0995699	0.108352	0.118559	0.124	0.0675	0.06725	0.0676647	0.0620079	0.0593407	0.0546729	0.049435	0.0529148	0.0570621	0.0263598	0.0292096	0.0377517	0.0304348	0.0668889	0.0302322	0.0548077	0.0629464	0.0593333	0.0630357		0.06	0.00382971
Cu	pupae	0.0253488	0.0259943	0.0250871	0.032582	0.036087	0.029	0.00514782	0.0301587	0.0340841	0.0299331	0.0276557	0.0282828	0.03	0.00244949	0.0703571	0.0669474	0.0651163	0.0866667	0.0567647	0.055794	0.0487395	0.0588095	0.0342593	0.035	0.0368	0.0407895	0.0534091	0.0403475	0.0324675	0.0240291	0.0237288	0.0270751	0.0476111	0.0178099	0.044403	0.0405093	0.0431373	0.0422566	0.0382943	0.0416	0.00230217
Cu	adult male	0.0451389	0.0409091	0.0359589	0.0380952	0.0355705	0.0392	0.00383406	0.0264151	0.0266026	0.0270968	0.039375	0.0248322	0.0288	0.00576194	0.0374194	0.0248889	0.0411538	0.0260976	0.009375	0.0106695	0.0152632	0.012	0.00597345	0.0104651	0.0104651	0.015415	0.0175676	0.0175	0.0225446				0.0184	0.0102873	0.0133803	0.0112676	0.0127451	0.0261084	0.0142157	0.0154	0.00602495
Cu	adult female	0.0336879	0.0327465	0.0348101	0.0332258	0.0336735	0.0338	0.00083666	0.0272727	0.0264516	0.0248366	0.0258865	0.0289916	0.0266	0.00151658	0.0210909	0.0183871	0.0141176	0.0258667	0.0239521	0.0327206	0.0284404	0.0206977	0.0146875	0.0129268	0.0170082	0.0196429	0.0242424	0.0313278	0.0273092	0.0269784			0.0224375	0.00605496	0.021564	0.0408213	0.0236967	0.0205882	0.0205628	0.0258	0.00858487
Zn	Eggs	0.0842857	0.0795833	0.0792	0.0810277		0.08	0	0.0972656	0.0873134	0.086087	0.0849246		0.09	0.00816497	0.0673103	0.0681967	0.0814493	0.0982353	0.0468992	0.0575439	0.0511905	0.0527372	0.0482625	0.0564706	0.0492308	0.0309259	0.0361702	0.0314035	0.0967509	0.120332	0.0921667	0.0884892	0.0661111	0.0256994	0.0785714	0.0701754	0.0689732	0.0695853	0.0687225	0.072	0.00447214
Zn	L1	0.31789	0.384802	0.349708	0.358028		0.3525	0.025	0.357986	0.355714	0.284158	0.295991		0.325	0.0412311	0.331538	0.333796	0.381818	0.34	0.240385	0.264535	0.30725	0.376351	0.36179	0.382377	0.28658								0.327273	0.0483923	0.329263	0.325248	0.292718	0.277426	0.284483	0.302	0.0258844
Zn	L2	0.18427	0.182571	0.194649	0.202836	0.19161	0.188	0.0083666	0.227512	0.20125	0.22057	0.213688	0.207759	0.214	0.0114018	0.778961	0.270297	0.358911	0.376471	0.427155	0.399265	0.249	0.256542	0.23725	0.247931	0.215291	0.19812	0.199398	0.189007					0.316429	0.155197	0.343404	0.353106	0.306356	0.328125	0.308798	0.328	0.0178885
Zn	L3	0.2175	0.22675	0.18601	0.182632	0.192931	0.202	0.0216795	0.165854	0.173834	0.168243	0.167241	0.169703	0.17	0	0.812871	0.3	0.794828	0.960606	0.689091	0.746689	0.320238	0.305914	0.293636	0.293148	0.307527	0.192466	0.18029	0.223837	0.185458				0.44	0.272842	0.306021	0.320179	0.334222	0.318372		0.32	0.00816497
Zn	L4	0.214359	0.231835	0.231783	0.25	0.228491	0.23	0.0141421	0.200141	0.183289	0.190584	0.178909	0.205145	0.192	0.0130384	0.413595	0.380645	0.523736	0.397838	0.581143	0.705625	0.73725	0.739521	0.655709	0.376648	0.353037	0.362147	0.368161	0.378249	0.44749	0.410481	0.472651	0.420949	0.485	0.138447	0.405769	0.344643	0.359	0.339643		0.3625	0.0330404
Zn	pupae	0.116047	0.114773	0.120209	0.203484	0.228043	0.156	0.0550454	0.206878	0.208859	0.203846	0.17967	0.192929	0.198	0.0130384	0.6675	0.588632	0.552791	0.772857	0.552941	0.615021	0.606513	0.545714	0.33642	0.345263	0.3308	0.348684	0.325	0.357336	0.330519	0.411165	0.392585	0.353755	0.469444	0.142807	0.378545	0.305324	0.328431	0.353761	0.335786	0.342	0.0258844
Zn	adult male	0.321181	0.296853	0.310616	0.289116	0.310403	0.306	0.0114018	0.233019	0.223077	0.230968	0.232812	0.223826	0.226	0.00547723	0.581935	0.605333	0.604231	0.563902	0.15332	0.15251	0.178947	0.247	0.152655	0.183333	0.191279	0.209091	0.401802	0.395833	0.371429				0.332	0.181391	0.378873	0.377465	0.370098	0.357143	0.352451	0.368	0.0130384
Zn	adult female	0.24078	0.241901	0.209494	0.214194	0.226276	0.226	0.0151658	0.185065	0.187742	0.184314	0.180851	0.193697	0.186	0.00547723	0.576364	0.561613	0.580392	0.542667	0.616467	0.717279	0.606881	0.607442	0.3	0.314146	0.394057	0.343304	0.636364	0.657261	0.702811	0.653957			0.550625	0.13796	0.656398	0.634058	0.631043	0.564916	0.510173	0.598	0.0614003
Ca	Eggs	0.389524	0.37	0.3964	0.42747		0.4	0	0.490234	0.441045	0.488043	0.541457		0.475	0.05	35.3655	38.5902	42.5217	38.5098	2.52519	2.70702	2.57738	2.87774	2.61583	2.55912	2.97115	1.40741	1.39	1.41912	4.51625	4.62448	4.55167	4.21583	10.8889	15.4057	0.967857	0.957895	0.890179	0.885023	0.871366	0.94	0.0547723
Ca	L1	1.49954	2.06687	1.76608	1.88326		1.825	0.25	1.64201	1.52464	2.11931	1.01816		1.55	0.450925	17.2577	71.5741	78.8636	77.4	59.7253	71.2209	61.05	21.6385	17.0764	22.3975	15.6364								46.7182	27.3938	2.25438	2.23663	4.23786	3.41772	3.38793	3.1	0.842615
Ca	L2	1.05421	0.970571	0.987458	1.05358	1.31524	1.1	0.122474	1.07871	0.974821	1.075	1.00856	0.926379	1.02	0.083666	14.7143	35.7772	21.2228	20.451	20.9698	22.0919	49.125	48.014	55.45	41.5862	4.11893	3.97932	3.78916	3.86525					24.6643	18.331	2.60426	2.50031	3.53178	3.81042	3.61159	3.2	0.604152
Ca	L3	2.17806	2.397	1.68472	1.76553	1.64345	1.94	0.343511	1.39317	1.40933	1.36622	1.45936	1.5487	1.44	0.0547723	11.7149	29.5208	39.569	54.1667	37.6	40.1987	15.9851	15.9785	16.7591	18.5093	16.0995	6.10959	7.70954	7.66085	8.37251				21.74	14.8213	3.31675	3.74439	3.80444	3.77209		3.65	0.238048
Ca	L4	3.52308	3.98561	4.11628	4.31538	4.08491	4	0.3	3.86479	3.4443	3.7122	3.79818	4.27653	3.82	0.327109	5.60915	6.71828	6.85495	5.83784	9.70857	17.1333	15.9475	16.6707	14.7382	36.7308	33.9953	30.678	36.1659	34.2938	9.94561	9.24227	11.0436	9.37945	17.25	11.53	5.83413	5.4933	5.30833	5.5375		5.525	0.206155
Ca	pupae	2.47442	2.57102	2.52265	4.13115	3.78696	3.1	0.784219	4.12963	4.25826	4.24916	3.61722	3.55758	3.96	0.336155	8.05357	6.642	6.8093	9.55238	10.2912	10.103	10.7647	8.76667	6.94753	7.20263	6.458	7.35526	6.40455	6.89382	7.53463	9.40049	9.56144	7.95257	8.16111	1.46895	7.15299	5.87963	6.32549	7.17035	6.19231	6.56	0.602495
Ca	adult male	4.40972	4.17483	4.03767	3.87415	4.11074	4.12	0.192354	4.01572	3.86859	3.8871	3.76875	3.82215	3.88	0.083666	7.24194	6.94889	7.38462	6.86098	3.36328	3.38494	3.63421	3.658	4.77212	5.49612	5.14244	5.68775	6.27703	6.64722	7.10714				5.57333	1.49067	5.10798	5.15258	5.06127	5.49507	5.07108	5.2	0.173205
Ca	adult female	5.13121	5.16549	4.90506	5.00968	5.14796	5.06	0.114018	4.69805	4.60968	4.52941	6.24113	6.39076	5.28	0.936483	9.80727	12.7806	12.7608	9.968	9.40419	9.26471	7.39908	8.30233	9.27187	11.2171	10.8689	10.7857	12.5177	15.2573	14.7149	14.3921			11.1813	2.35322	11.8175	10.7657	11.1825	10.7059	10.4437	10.98	0.54037
Mg	Eggs	0.712381	0.688333	0.7036	0.737352		0.7	0	0.736328	0.730224	0.760217	0.789698		0.75	0.057735	1.64138	1.68295	1.69768	1.58961	0.903876	1.0514	1.04028	1.07518	0.885328	0.872059	0.930385	0.608148	0.645745	0.703333	1.44964	1.45311	1.43867	1.34964	1.16111	0.37281	1.0981	1.09693	1.07701	1.07212	1.06167	1.1	0
Mg	L1	1.32339	1.62918	1.57047	1.56835		1.525	0.15	1.48229	1.45036	1.37921	1.38821		1.45	0.057735	2.40577	8.93056	8.61364	8.00667	4.32143	4.50872	4.62	2.47973	2.5786	2.65164	2.10671								4.65455	2.63111	1.61959	1.60371	1.69248	1.6827	1.61121	1.64	0.0547723
Mg	L2	1.33736	1.33257	1.19348	1.15	1.14555	1.22	0.083666	1.13421	1.24196	1.25047	1.23688	1.11448	1.18	0.083666	2.78961	5.59901	4.10495	4.20686	4.32759	4.31985	3.23	3.13318	3.085	3.05517	1.33714	1.3515	1.27068	1.31418					3.07857	1.35997	1.70787	1.72174	1.77034	1.79438	1.72339	1.74	0.0547723
Mg	L3	1.47472	1.5165	1.3956	1.39553	1.36793	1.44	0.0547723	1.14878	1.15648	1.15625	1.24113	1.28848	1.2	0.0707107	2.31485	5.02292	5.65948	7.04167	5.21818	4.90066	2.84167	2.84677	2.89545	2.92593	2.91129	1.61627	1.84129	1.66822	1.73566				3.41333	1.70204	1.60183	1.62646	1.68	1.67651		1.65	0.057735
Mg	L4	1.70385	1.75522	1.78004	1.89558	1.79698	1.8	0.0707107	2.03521	1.91777	1.91645	1.97818	2.15273	2	0.122474	1.61569	1.45656	1.80571	1.63261	2.15657	2.74375	2.85	2.87844	2.88386	2.04038	1.96869	2.0096	2.05	2.05367	2.06025	2.02921	2.27349	2.12451	2.15556	0.438208	2.05865	1.97902	1.96667	1.95536		2.025	0.05
Mg	pupae	1.67558	1.58381	1.58519	2.15779	1.93783	1.8	0.254951	2.04841	2.15465	2.19732	1.89377	1.8904	2.04	0.151658	2.51393	2.36842	2.67907	3.4981	3.71765	3.14592	3.57143	2.9881	2.24414	2.22211	2.214	2.25211	2.18227	2.22587	2.35931	2.56311	2.71822	2.40909	2.66111	0.508908	2.65672	2.23171	2.43137	2.63274	2.49666	2.48	0.192354
Mg	adult male	2.11493	1.96224	1.90479	1.85408	1.97248	1.98	0.083666	1.94528	1.97885	1.91871	1.93375	1.83624	1.9	0.0707107	2.01161	2.14556	2.21154	2.12098	1.14609	1.13891	1.21763	1.3246	1.39447	1.50581	1.48953	1.62075	1.69617	1.71389	1.91451				1.62667	0.371227	1.89484	1.86268	1.89412	2.12611	1.96299	1.96	0.0894427
Mg	adult female	2.87518	2.86197	2.77184	2.82645	2.79337	2.84	0.0547723	2.74773	2.76323	2.56797	3.2422	3.30504	2.92	0.311448	3.20873	3.60323	3.49333	3.12533	3.98204	4.23897	3.64817	3.61395	3.0875	3.63902	3.79918	3.6808	3.95455	4.42739	4.30321	4.26619			3.75	0.42111	4.1564	4.02415	4.13981	4.08193	3.95455	4.08	0.083666
Mn	Eggs	0.00285714	0.0025	0.0028	0.0027668		0.003	0	0.0015625	0.00149254	0.00152174	0.00150754		0.00175	0.0005	0.00413793	0.00360656	0.00550725	0.00509804	0.00232558	0.00298246	0.00238095	0.00273723	0.00250965	0.00294118	0.00307692	0.00240741	0.00297872	0.00263158	0.0110108	0.00912863	0.0105	0.00989209	0.00483333	0.00316692	0.00357143	0.00328947	0.003125	0.00322581	0.0030837	0.0032	0.000447214
Mn	L1	0.00642202	0.00379939	0.00672515	0.0043578		0.00525	0.0015	0.00868056	0.00857143	0.00767327	0.00400943		0.0075	0.00238048	0.015	0.0142857	0.0143519	0.0143939	0.014	0.00879121	0.0113372	0.01025	0.0337838	0.0351528	0.0358607	0.0376623							0.0203333	0.0115627	0.00691244	0.00668317	0.00679612	0.00632911	0.00625	0.0066	0.000547723
Mn	L2	0.00393258	0.004	0.00434783	0.00447761	0.00410959	0.004	0	0.00430622	0.00428571	0.00458861	0.00437262	0.00431034	0.0042	0.000447214	0.0223377	0.0158416	0.0188119	0.0205882	0.0198276	0.0194853	0.01125	0.0109813	0.01175	0.0113793	0.0179612	0.0152256	0.015261	0.0166667					0.0162143	0.00384665	0.00659574	0.00652174	0.00699153	0.00729167	0.00686695	0.007	0
Mn	L3	0.00472222	0.005	0.00725389	0.00736842	0.00741379	0.0062	0.00109545	0.00414634	0.00388601	0.00405405	0.00369458	0.00371747	0.004	0	0.0194059	0.0131944	0.0378788	0.0277273	0.0350993	0.0136905	0.0142473	0.0134091	0.0137037	0.0139785	0.0244863	0.0275934	0.0292636	0.0276892					0.0222143	0.0088246	0.0065445	0.00695067	0.00711111	0.00697674		0.007	0
Mn	L4	0.00602564	0.00647482	0.00658915	0.00692308	0.00641509	0.0064	0.000547723	0.00535211	0.00490716	0.00530504	0.00527273	0.00578778	0.0052	0.000447214	0.0201307	0.0180645	0.0259341	0.0172973	0.036	0.0464583	0.046	0.0419162	0.048622	0.0315934	0.0299065	0.030791	0.0318386	0.0324859	0.0658996	0.0563574	0.0647651	0.058498	0.039	0.0153738	0.0125	0.0113839	0.0113333	0.0114286		0.0115	0.001
Mn	pupae	0.00465116	0.00440341	0.00452962	0.0067623	0.00673913	0.0056	0.00134164	0.00582011	0.00600601	0.00585284	0.0043956	0.00454545	0.0054	0.000894427	0.0328571	0.0265263	0.0290698	0.0390476	0.0405882	0.0362661	0.0361345	0.0314286	0.0240741	0.0247368	0.0232	0.0247368	0.0231818	0.0247104	0.0547619	0.068932	0.0673729	0.0559289	0.0368889	0.0150289	0.0160448	0.0162037	0.015098	0.0181416	0.0165552	0.0164	0.00114018
Mn	adult male	0.00833333	0.00734266	0.00719178	0.00748299	0.00771812	0.0074	0.000547723	0.00471698	0.00544872	0.00483871	0.005	0.00469799	0.005	0	0.0158065	0.0175556	0.0134615	0.014878	0.00996094	0.0110879	0.0121053	0.015	0.0090708	0.0122093	0.0125	0.0130435	0.0211712	0.0233333	0.021875				0.0148667	0.00435671	0.0164319	0.0157277	0.0161765	0.0179803	0.0181373	0.0168	0.00109545
Mn	adult female	0.00815603	0.0084507	0.00759494	0.00774194	0.00790816	0.008	0	0.00519481	0.00516129	0.00490196	0.00567376	0.00546218	0.0052	0.000447214	0.0381818	0.0593548	0.054902	0.0472	0.0652695	0.0786765	0.0600917	0.0497674	0.038125	0.0395122	0.0518443	0.0417411	0.0825758	0.090249	0.0903614	0.0899281			0.061125	0.0194006	0.0220379	0.0227053	0.0218009	0.0210084	0.0199134	0.0216	0.00114018
Na	Eggs	0.885714	0.85125	0.8704	0.954348		0.925	0.05	1.15469	1.13843	1.22087	1.18819		1.175	0.05	1.33186	1.30852	1.33971	1.30784	1.18217	1.22807	1.30952	1.26004	1.48263	1.46882	1.49865	1.38426	1.25489	1.26316	5.56498	5.33817	5.42833	5.11331	2.22778	1.72177	0.852619	0.862719	0.866741	0.859217	0.853965	0.9	0
Na	L1	2.52064	4.29027	3.57018	3.76147		3.55	0.759386	3.89583	3.66786	3.42822	3.41745		3.6	0.244949	2.84692	5.0789	12.7222	13.072	11.2533	8.46703	8.26744	9.12	3.71115	3.61354	3.46107	3.02597							7.05833	3.91325	4.3871	4.27723	4.62864	4.61181	4.48491	4.48	0.130384
Na	L2	3.01404	2.99429	2.64214	2.60896	2.52911	2.74	0.240832	2.78947	2.93036	3.16139	2.89163	2.75862	2.92	0.164317	3.83896	7.11202	4.80446	5.3799	5.31897	5.42096	6.5375	6.33645	5.7575	5.88966	5.49272	5.54511	5.31124	5.06028					5.55	0.787157	4.87234	4.80124	4.88136	4.8625	4.60086	4.82	0.130384
Na	L3	3.06944	3.11	3.00259	2.99474	3.30517	3.1	0.122474	2.54634	2.56399	2.90878	2.48768	2.55576	2.62	0.164317	3.77624	7.16247	5.9375	8.22727	5.45	4.82285	6.44643	6.52688	6.73409	6.71852	6.28763	4.31507	4.8195	3.84496	4.19323				5.67333	1.33923	4.04712	4	4.04444	4.23721		4.05	0.1
Na	L4	2.28974	2.21223	2.13372	2.34808	2.22264	2.22	0.083666	2.13239	2.1061	2.07825	1.95636	1.96302	2.06	0.0547723	1.99869	1.82344	2.16593	2.11171	2.33486	2.93333	3.12	3.11976	2.9252	5.27198	5.33879	5.22599	5.5	5.03955	3.02301	3.30584	2.94128	3.48221	3.41111	1.2695	2.88702	2.73214	2.99833	3.15714		2.95	0.208167
Na	pupae	1.48093	1.69034	1.43397	1.7373	1.69217	1.6	0.141421	1.42593	1.56757	1.59114	1.47711	1.31869	1.48	0.130384	1.6475	2.02568	2.4093	2.66095	2.20882	2.10837	1.98424	2.12619	3.21605	3.54474	3.892	3.52632	3.70227	3.67375	2.68182	2.45874	2.67161	2.90514	2.74444	0.69724	2.15299	2.00231	2.11373	2.09735	2.14548	2.1	0.0707107
Na	adult male	0.806597	0.709441	0.703425	0.660884	0.699329	0.72	0.0447214	0.57956	0.591667	0.591613	0.605938	0.553691	0.6	0	1.04355	1.12378	1.03654	1.06073	0.662793	0.69477	0.797895	0.7668	0.798451	0.900775	0.813953	0.908498	1.38288	1.30556	1.45134				0.986667	0.250333	0.703521	0.710094	0.721078	0.850739	0.801961	0.76	0.0894427
Na	adult female	0.716312	0.709155	0.726266	0.746774	0.764031	0.72	0.0447214	0.666558	0.632903	0.612745	0.640071	0.631092	0.62	0.0447214	0.909455	1.25452	1.26471	1.12853	1.49701	1.53143	1.64748	1.53721	1.1575	1.18439	1.20328	1.21629	1.54495	1.78942	1.65884	1.71529			1.3875	0.25	1.02299	0.974879	1.0045	0.992017	0.960173	1	0
K	Eggs	6.82381	6.47083	6.516	6.35771		6.55	0.173205	7.85156	7.92537	7.65435	7.75879		7.825	0.0957427	4.46207	4.67869	4.77681	4.42353	2.83915	2.90526	3.05159	2.95073	3.30888	3.39706	3.37885	3.3463	3.24255	3.34912	7.30505	7.40041	7.41667	7.03777	4.4	1.69706	5.17857	5.21272	5.27679	5.23733	5.22467	5.22	0.0447214
K	L1	7.21101	8.70517	8.49123	8.48165		8.225	0.689807	10.6007	10.0857	9.27228	9.43396		9.85	0.613732	5.97692	2.359	8.37037	8.63636	7.90667	8.18407	7.12791	7.2225	6.69088	6.89083	6.22131	5.96104							6.8	1.65804	10.4401	10.5965	9.66262	9.70042	9.53664	9.98	0.486826
K	L2	9.02528	9.02286	7.76756	7.60896	7.59418	8.2	0.734847	8.47608	8.63036	9.0538	8.75475	8.22931	8.64	0.336155	9.3974	6.02	7.79703	8.7598	8.71552	8.83824	9.6125	9.36215	8.4375	9.52759	11.2573	10.859	10.5361	11.2128					9.30714	1.42961	10.6723	11.295	11.464	11.3875	11.1116	11.2	0.316228
K	L3	8.49722	8.57	8.08808	8.19211	8.2069	8.32	0.216795	7.99268	8.01554	8.65372	8.19704	7.92565	8.16	0.320936	10.2772	8.063	4.4181	6.00758	4.15	3.39404	11.2232	11.4274	11.4205	11.1444	10.7769	9.15753	9.87137	8.45349	8.78685				8.58	2.7975	10.8403	10.3744	10.5867	10.8814		10.675	0.221736
K	L4	6.72692	6.8723	6.64922	7.03846	6.84528	6.8	0.158114	7.00141	6.96419	6.87268	6.97818	6.68167	6.92	0.130384	5.2549	4.90108	5.81978	5.66667	6.76	9.26458	9.2225	9.62275	9.4311	10.2088	9.99766	10.2401	10.2466	9.75989	5.83473	6.13058	5.58221	6.44071	7.79444	2.08481	8.59615	8.20089	8.45667	8.80179		8.525	0.25
K	pupae	5.50233	5.50852	5.04181	5.61066	5.56522	5.44	0.250998	5.68519	5.55856	5.77592	5.42125	5.61616	5.62	0.148324	5.03929	5.83158	6.76744	7.81905	5.25	5.32618	5.04202	5.36667	7.71296	8.17368	8.236	8.18158	8.04545	7.82239	5.02381	4.65534	5.01059	5.29249	6.36111	1.40885	5.37873	5.27546	5.47451	5.53319	5.20234	5.38	0.130384
K	adult male	5.10417	4.8951	4.88014	4.64966	4.91946	4.88	0.178885	4.72956	4.79167	4.76129	4.86562	4.57047	4.76	0.114018	5.35806	5.15111	5.28077	5.32439	2.53125	2.56485	2.39026	2.504	4.09513	4.47481	4.25	4.5	4.91441	4.73056	5.06473				4.22	1.13967	3.71831	3.71831	3.84069	3.9532	3.67157	3.78	0.130384
K	adult female	5.11702	5.14085	4.97152	5.00645	5.08163	5.06	0.0547723	5.33117	5.17742	5.08824	5.29078	5.30252	5.24	0.0894427	4.56727	4.82258	4.98431	4.54667	5.60778	5.76103	5.36697	5.8093	5.73438	5.79268	5.96107	6.0625	6.24495	6.4751	6.15663	6.50719			5.65625	0.636625	5.79858	5.59662	5.63033	5.41597	5.25108	5.54	0.194936
P	Eggs	7.12857	6.775	6.856	7.33004		7.025	0.221736	7.67578	7.61567	7.69348	7.73869		7.675	0.05	6.6	7.2	7.2	6.9	4.09302	4.28421	4.39881	4.47263	5.04247	5.05588	5.35577	4.11852	4.41064	4.5614	7.25812	7.05809	6.99667	6.54317	5.65	1.27429	9.66905	9.55044	9.6183	9.71889	9.88326	9.7	0.122474
P	L1	11.7569	13.6064	13.0643	12.8509		12.85	0.759386	13.6771	13.6893	13.6337	13.9127		13.725	0.125831	11	4.72643	15.9861	19.0682	17.6133	33.7912	37.1221	32.5	12.0845	10.5284	11.3402	9.04329							17.8917	10.7567	15.2535	14.9406	11.8714	11.7574	11.4289	13.06	1.87697
P	L2	12.7612	12.6514	11.3077	11.7179	11.3767	11.98	0.719027	11.0766	11.8929	13.0158	12.2433	11.7034	11.98	0.697854	13.2	12.4208	14.3168	14.4069	14.0991	15.739	32.525	32.243	34.95	28.8724	9.75971	9.5	9.42369	9.5461					17.9214	9.63513	13.8149	13.941	14.3432	14.6687	14.2361	14.18	0.356371
P	L3	12.4083	12.805	11.8731	11.7711	12.2259	12.22	0.402492	10.6927	10.9845	11.9223	11.202	11.5074	11.26	0.461519	12.5	9.39583	10.4224	13.803	10.7227	10.0397	17.3869	17.8199	17.9614	17.3204	17.4758	9.25342	9.88174	9.18798	9.64343				12.8533	3.68411	12.7435	12.9843	13.0911	12.9302		12.925	0.170783
P	L4	11.2128	11.8489	11.8159	12.3981	12.183	11.88	0.460435	11.807	11.3886	11.5093	12.0164	12.6447	11.86	0.477493	7.6	7.1	8.8	7.9	10.4	12.5375	12.415	12.0509	12.8051	18.2143	17.3411	16.2203	18.6368	16.5452	9.19665	8.85052	9.61242	9.30237	11.9667	3.85395	12.7764	11.9754	12.9067	13.2214		12.725	0.512348
P	pupae	9.43256	9.99006	9.43031	10.9385	10.5978	10.06	0.684105	10.754	11.5646	11.5418	10.3443	9.92929	10.82	0.739594	12.7	11.3	12	15.2	14.3735	13.1717	13.9811	12.8095	12.1944	12.7947	13.036	12.8921	12.6591	13.3803	9.15368	10.0947	10.2246	9.54348	12.3111	1.66624	12.7332	11.088	11.8314	12.3518	12.0702	12.02	0.614003
P	adult male	10.5556	10.1329	9.78082	9.53061	10.1443	10.02	0.408656	10.0189	10.0128	9.83548	9.89375	9.55369	9.86	0.167332	11.2	11.1	11.4	10.8	5.46289	5.52092	6.16579	5.528	7.51327	9.28876	8.47384	9.61265	8.52252	8.75278	9.33482				8.58	2.13012	9.60329	9.57746	9.57598	10.3103	9.93382	9.8	0.308221
P	adult female	12.3652	12.3838	12.057	12.1935	12.3495	12.28	0.130384	11.9416	11.9903	11.5588	13.5284	13.7479	12.54	0.981326	13.1	14.6	14.5	12.8	14.491	14.9375	12.422	13.8349	13.8031	16.7488	16.0984	16.6629	15.2096	16.6888	16.6667	16.7428			14.95	1.51482	19.2251	18.3986	18.5616	17.3803	17.8398	18.28	0.701427

## Sheet: Fe stats
	Anopheles albimanus			Aedes aegypti
	Two-way ANOVA			Two-way ANOVA
		P value	P value summary		P value	P value summary
	Instar/stage	<0.0001	****	Instar/stage	<0.0001	****
	Phenotype	0.3059	ns	Strain	0.4371	ns
	Interaction (Instar /stage vs. phenotype)	0.0378	*	Interaction (Instar /stage vs. strain)	0.2068	ns
Element	White vs. Brown	Bonferroni's multiple comparisons test		NO vs. Rock	Bonferroni's multiple comparisons test
Fe	Eggs	>0.9999	ns	Eggs	0.171	ns
Fe	L1	>0.9999	ns	L1	>0.9999	ns
Fe	L2	>0.9999	ns	L2	>0.9999	ns
Fe	L3	0.005	**	L3	>0.9999	ns
Fe	L4	>0.9999	ns	L4	>0.9999	ns
Fe	pupae	>0.9999	ns	pupae	>0.9999	ns
Fe	adult male	>0.9999	ns	adult male	>0.9999	ns
Fe	adult female	>0.9999	ns	adult female	>0.9999	ns
	White	Tukey's multiple comparisons test		New Orleans	Tukey's multiple comparisons test
	Eggs vs. L1	<0.0001	****	Eggs vs. L1	0.8936	ns
	Eggs vs. L2	0.2364	ns	Eggs vs. L2	0.2357	ns
	Eggs vs. L3	<0.0001	****	Eggs vs. L3	0.8137	ns
	Eggs vs. L4	0.0015	**	Eggs vs. L4	0.0399	*
	Eggs vs. Pupae	0.9925	ns	Eggs vs. Pupae	<0.0001	****
	Eggs vs. Male	0.401	ns	Eggs vs. Male	<0.0001	****
	Eggs vs. Female	0.8447	ns	Eggs vs. Female	0.0341	*
	L1 vs. L2	<0.0001	****	L1 vs. L2	0.984	ns
	L1 vs. L3	0.0045	**	L1 vs. L3	>0.9999	ns
	L1 vs. L4	<0.0001	****	L1 vs. L4	0.8252	ns
	L1 vs. Pupae	<0.0001	****	L1 vs. Pupae	0.0505	ns
	L1 vs. Male	<0.0001	****	L1 vs. Male	0.032	*
	L1 vs. Female	<0.0001	****	L1 vs. Female	0.7729	ns
	L2 vs. L3	0.0457	*	L2 vs. L3	0.9895	ns
	L2 vs. L4	0.5096	ns	L2 vs. L4	0.9994	ns
	L2 vs. Pupae	0.654	ns	L2 vs. Pupae	0.3215	ns
	L2 vs. Male	>0.9999	ns	L2 vs. Male	0.2221	ns
	L2 vs. Female	0.9555	ns	L2 vs. Female	0.9978	ns
	L3 vs. L4	0.9275	ns	L3 vs. L4	0.8429	ns
	L3 vs. Pupae	0.0002	***	L3 vs. Pupae	0.0443	*
	L3 vs. Male	0.0186	*	L3 vs. Male	0.0278	*
	L3 vs. Female	0.0017	**	L3 vs. Female	0.791	ns
	L4 vs. Pupae	0.0097	**	L4 vs. Pupae	0.5894	ns
	L4 vs. Male	0.3111	ns	L4 vs. Male	0.4409	ns
	L4 vs. Female	0.0605	ns	L4 vs. Female	>0.9999	ns
	Pupae vs. Male	0.8429	ns	Pupae vs. Male	>0.9999	ns
	Pupae vs. Female	0.9978	ns	Pupae vs. Female	0.7231	ns
	Male vs. Female	0.9942	ns	Male vs. Female	0.574	ns
	Brown	Tukey's multiple comparisons test		Rockefeller	Tukey's multiple comparisons test
	Eggs vs. L1	<0.0001	****	Eggs vs. L1	0.9075	ns
	Eggs vs. L2	0.0428	*	Eggs vs. L2	0.7577	ns
	Eggs vs. L3	0.3855	ns	Eggs vs. L3	0.6705	ns
	Eggs vs. L4	0.0724	ns	Eggs vs. L4	>0.9999	ns
	Eggs vs. Pupae	0.9168	ns	Eggs vs. Pupae	0.9247	ns
	Eggs vs. Male	0.0325	*	Eggs vs. Male	0.9721	ns
	Eggs vs. Female	0.5841	ns	Eggs vs. Female	0.9664	ns
	L1 vs. L2	<0.0001	****	L1 vs. L2	>0.9999	ns
	L1 vs. L3	<0.0001	****	L1 vs. L3	0.9995	ns
	L1 vs. L4	<0.0001	****	L1 vs. L4	0.8236	ns
	L1 vs. Pupae	<0.0001	****	L1 vs. Pupae	0.2069	ns
	L1 vs. Male	<0.0001	****	L1 vs. Male	0.3098	ns
	L1 vs. Female	<0.0001	****	L1 vs. Female	0.2908	ns
	L2 vs. L3	0.9555	ns	L2 vs. L3	>0.9999	ns
	L2 vs. L4	>0.9999	ns	L2 vs. L4	0.646	ns
	L2 vs. Pupae	0.4391	ns	L2 vs. Pupae	0.1014	ns
	L2 vs. Male	>0.9999	ns	L2 vs. Male	0.1654	ns
	L2 vs. Female	0.8429	ns	L2 vs. Female	0.153	ns
	L3 vs. L4	0.9872	ns	L3 vs. L4	0.5596	ns
	L3 vs. Pupae	0.9748	ns	L3 vs. Pupae	0.0851	ns
	L3 vs. Male	0.9275	ns	L3 vs. Male	0.1376	ns
	L3 vs. Female	>0.9999	ns	L3 vs. Female	0.1274	ns
	L4 vs. Pupae	0.582	ns	L4 vs. Pupae	0.9871	ns
	L4 vs. Male	>0.9999	ns	L4 vs. Male	0.9972	ns
	L4 vs. Female	0.9275	ns	L4 vs. Female	0.9963	ns
	Pupae vs. Male	0.3725	ns	Pupae vs. Male	>0.9999	ns
	Pupae vs. Female	0.9978	ns	Pupae vs. Female	>0.9999	ns
	Male vs. Female	0.7867	ns	Male vs. Female	>0.9999	ns

## Sheet: Cu stats
	Anopheles albimanus			Aedes aegypti
	Two-way ANOVA			Two-way ANOVA
		P value	P value summary		P value	P value summary
	Instar/stage	<0.0001	****	Instar/stage	<0.0001	****
	Phenotype	<0.0001	****	Strain	<0.0001	****
	Interaction (Instar /stage vs. phenotype)	0.0685	ns	Interaction (Instar /stage vs. strain)	<0.0001	****
Element	White vs. Brown	Bonferroni's multiple comparisons test		NO vs. Rock	Bonferroni's multiple comparisons test
Cu	Eggs	>0.9999	ns	Eggs	>0.9999	ns
Cu	L1	0.8449	ns	L1	<0.0001	****
Cu	L2	>0.9999	ns	L2	<0.0001	****
Cu	L3	0.0005	***	L3	0.0002	***
Cu	L4	0.3385	ns	L4	>0.9999	ns
Cu	pupae	>0.9999	ns	pupae	>0.9999	ns
Cu	adult male	0.2263	ns	adult male	>0.9999	ns
Cu	adult female	0.9997	ns	adult female	>0.9999	ns
	White	Tukey's multiple comparisons test		New Orleans	Tukey's multiple comparisons test
	Eggs vs. L1	<0.0001	****	Eggs vs. L1	0.0079	**
	Eggs vs. L2	<0.0001	****	Eggs vs. L2	0.0218	*
	Eggs vs. L3	<0.0001	****	Eggs vs. L3	<0.0001	****
	Eggs vs. L4	0.001	**	Eggs vs. L4	<0.0001	****
	Eggs vs. Pupae	0.6668	ns	Eggs vs. Pupae	<0.0001	****
	Eggs vs. Male	0.0075	**	Eggs vs. Male	0.9021	ns
	Eggs vs. Female	0.1397	ns	Eggs vs. Female	0.5454	ns
	L1 vs. L2	<0.0001	****	L1 vs. L2	0.9995	ns
	L1 vs. L3	<0.0001	****	L1 vs. L3	0.638	ns
	L1 vs. L4	<0.0001	****	L1 vs. L4	0.0015	**
	L1 vs. Pupae	<0.0001	****	L1 vs. Pupae	0.8195	ns
	L1 vs. Male	<0.0001	****	L1 vs. Male	0.2216	ns
	L1 vs. Female	<0.0001	****	L1 vs. Female	0.52	ns
	L2 vs. L3	0.7976	ns	L2 vs. L3	0.2209	ns
	L2 vs. L4	0.9937	ns	L2 vs. L4	<0.0001	****
	L2 vs. Pupae	0.0128	*	L2 vs. Pupae	0.3741	ns
	L2 vs. Male	0.8414	ns	L2 vs. Male	0.4444	ns
	L2 vs. Female	0.1787	ns	L2 vs. Female	0.7999	ns
	L3 vs. L4	0.3157	ns	L3 vs. L4	0.2006	ns
	L3 vs. Pupae	<0.0001	****	L3 vs. Pupae	>0.9999	ns
	L3 vs. Male	0.0826	ns	L3 vs. Male	0.0002	***
	L3 vs. Female	0.0029	**	L3 vs. Female	0.0018	**
	L4 vs. Pupae	0.1013	ns	L4 vs. Pupae	0.0536	ns
	L4 vs. Male	0.998	ns	L4 vs. Male	<0.0001	****
	L4 vs. Female	0.6124	ns	L4 vs. Female	<0.0001	****
	Pupae vs. Male	0.364	ns	Pupae vs. Male	0.0005	***
	Pupae vs. Female	0.9666	ns	Pupae vs. Female	0.0041	**
	Male vs. Female	0.9381	ns	Male vs. Female	0.9989	ns
	Brown	Tukey's multiple comparisons test		Rockefeller	Tukey's multiple comparisons test
	Eggs vs. L1	<0.0001	****	Eggs vs. L1	<0.0001	****
	Eggs vs. L2	0.0029	**	Eggs vs. L2	<0.0001	****
	Eggs vs. L3	0.2631	ns	Eggs vs. L3	<0.0001	****
	Eggs vs. L4	0.3041	ns	Eggs vs. L4	0.0011	**
	Eggs vs. Pupae	0.6338	ns	Eggs vs. Pupae	0.073	ns
	Eggs vs. Male	0.7837	ns	Eggs vs. Male	0.9952	ns
	Eggs vs. Female	0.9565	ns	Eggs vs. Female	0.7388	ns
	L1 vs. L2	<0.0001	****	L1 vs. L2	0.4845	ns
	L1 vs. L3	<0.0001	****	L1 vs. L3	0.3408	ns
	L1 vs. L4	<0.0001	****	L1 vs. L4	<0.0001	****
	L1 vs. Pupae	<0.0001	****	L1 vs. Pupae	<0.0001	****
	L1 vs. Male	<0.0001	****	L1 vs. Male	<0.0001	****
	L1 vs. Female	<0.0001	****	L1 vs. Female	<0.0001	****
	L2 vs. L3	0.6124	ns	L2 vs. L3	>0.9999	ns
	L2 vs. L4	0.5551	ns	L2 vs. L4	0.0359	*
	L2 vs. Pupae	0.2311	ns	L2 vs. Pupae	<0.0001	****
	L2 vs. Male	0.1357	ns	L2 vs. Male	<0.0001	****
	L2 vs. Female	0.043	*	L2 vs. Female	<0.0001	****
	L3 vs. L4	>0.9999	ns	L3 vs. L4	0.1298	ns
	L3 vs. Pupae	0.998	ns	L3 vs. Pupae	0.0008	***
	L3 vs. Male	0.9842	ns	L3 vs. Male	<0.0001	****
	L3 vs. Female	0.8613	ns	L3 vs. Female	<0.0001	****
	L4 vs. Pupae	0.9992	ns	L4 vs. Pupae	0.8337	ns
	L4 vs. Male	0.9912	ns	L4 vs. Male	0.0137	*
	L4 vs. Female	0.8966	ns	L4 vs. Female	0.1344	ns
	Pupae vs. Male	>0.9999	ns	Pupae vs. Male	0.367	ns
	Pupae vs. Female	0.9955	ns	Pupae vs. Female	0.8908	ns
	Male vs. Female	0.9997	ns	Male vs. Female	0.9885	ns

## Sheet: Zn stats
	Anopheles albimanus			Aedes aegypti
	Two-way ANOVA			Two-way ANOVA
		P value	P value summary		P value	P value summary
	Instar/stage	<0.0001	****	Instar/stage	<0.0001	****
	Phenotype	0.0006	***	Strain	0.1574	ns
	Interaction (Instar /stage vs. phenotype)	<0.0001	****	Interaction (Instar /stage vs. strain)	0.4032	ns
Element	White vs. Brown	Bonferroni's multiple comparisons test		NO vs. Rock	Bonferroni's multiple comparisons test
Zn	Eggs	>0.9999	ns	Eggs	>0.9999	ns
Zn	L1	0.5254	ns	L1	>0.9999	ns
Zn	L2	0.4166	ns	L2	>0.9999	ns
Zn	L3	0.1415	ns	L3	>0.9999	ns
Zn	L4	0.0421	*	L4	0.9013	ns
Zn	pupae	0.0175	*	pupae	0.5719	ns
Zn	adult male	<0.0001	****	adult male	>0.9999	ns
Zn	adult female	0.0273	*	adult female	>0.9999	ns
	White	Tukey's multiple comparisons test		New Orleans	Tukey's multiple comparisons test
	Eggs vs. L1	<0.0001	****	Eggs vs. L1	<0.0001	****
	Eggs vs. L2	<0.0001	****	Eggs vs. L2	<0.0001	****
	Eggs vs. L3	<0.0001	****	Eggs vs. L3	<0.0001	****
	Eggs vs. L4	<0.0001	****	Eggs vs. L4	<0.0001	****
	Eggs vs. Pupae	<0.0001	****	Eggs vs. Pupae	<0.0001	****
	Eggs vs. Male	<0.0001	****	Eggs vs. Male	<0.0001	****
	Eggs vs. Female	<0.0001	****	Eggs vs. Female	<0.0001	****
	L1 vs. L2	<0.0001	****	L1 vs. L2	>0.9999	ns
	L1 vs. L3	<0.0001	****	L1 vs. L3	0.4556	ns
	L1 vs. L4	<0.0001	****	L1 vs. L4	0.0669	ns
	L1 vs. Pupae	<0.0001	****	L1 vs. Pupae	0.1386	ns
	L1 vs. Male	0.0292	*	L1 vs. Male	>0.9999	ns
	L1 vs. Female	<0.0001	****	L1 vs. Female	0.0017	**
	L2 vs. L3	0.9611	ns	L2 vs. L3	0.2518	ns
	L2 vs. L4	0.0426	*	L2 vs. L4	0.0187	*
	L2 vs. Pupae	0.242	ns	L2 vs. Pupae	0.0477	*
	L2 vs. Male	<0.0001	****	L2 vs. Male	>0.9999	ns
	L2 vs. Female	0.0914	ns	L2 vs. Female	0.0002	***
	L3 vs. L4	0.4056	ns	L3 vs. L4	0.983	ns
	L3 vs. Pupae	0.0184	*	L3 vs. Pupae	0.9988	ns
	L3 vs. Male	<0.0001	****	L3 vs. Male	0.4008	ns
	L3 vs. Female	0.6031	ns	L3 vs. Female	0.348	ns
	L4 vs. Pupae	<0.0001	****	L4 vs. Pupae	>0.9999	ns
	L4 vs. Male	<0.0001	****	L4 vs. Male	0.0403	*
	L4 vs. Female	>0.9999	ns	L4 vs. Female	0.867	ns
	Pupae vs. Male	<0.0001	****	Pupae vs. Male	0.0953	ns
	Pupae vs. Female	<0.0001	****	Pupae vs. Female	0.6863	ns
	Male vs. Female	<0.0001	****	Male vs. Female	0.0006	***
	Brown	Tukey's multiple comparisons test		Rockefeller	Tukey's multiple comparisons test
	Eggs vs. L1	<0.0001	****	Eggs vs. L1	0.1576	ns
	Eggs vs. L2	<0.0001	****	Eggs vs. L2	0.077	ns
	Eggs vs. L3	<0.0001	****	Eggs vs. L3	0.1428	ns
	Eggs vs. L4	<0.0001	****	Eggs vs. L4	0.0443	*
	Eggs vs. Pupae	<0.0001	****	Eggs vs. Pupae	0.0501	ns
	Eggs vs. Male	<0.0001	****	Eggs vs. Male	0.021	*
	Eggs vs. Female	<0.0001	****	Eggs vs. Female	<0.0001	****
	L1 vs. L2	<0.0001	****	L1 vs. L2	>0.9999	ns
	L1 vs. L3	<0.0001	****	L1 vs. L3	>0.9999	ns
	L1 vs. L4	<0.0001	****	L1 vs. L4	0.9981	ns
	L1 vs. Pupae	<0.0001	****	L1 vs. Pupae	0.9998	ns
	L1 vs. Male	<0.0001	****	L1 vs. Male	0.9952	ns
	L1 vs. Female	<0.0001	****	L1 vs. Female	0.021	*
	L2 vs. L3	0.0283	*	L2 vs. L3	>0.9999	ns
	L2 vs. L4	0.7016	ns	L2 vs. L4	>0.9999	ns
	L2 vs. Pupae	0.9229	ns	L2 vs. Pupae	>0.9999	ns
	L2 vs. Male	0.9835	ns	L2 vs. Male	0.9998	ns
	L2 vs. Female	0.4056	ns	L2 vs. Female	0.0501	ns
	L3 vs. L4	0.7016	ns	L3 vs. L4	0.9999	ns
	L3 vs. Pupae	0.4056	ns	L3 vs. Pupae	>0.9999	ns
	L3 vs. Male	0.0017	**	L3 vs. Male	0.9996	ns
	L3 vs. Female	0.9229	ns	L3 vs. Female	0.0641	ns
	L4 vs. Pupae	0.9998	ns	L4 vs. Pupae	>0.9999	ns
	L4 vs. Male	0.1793	ns	L4 vs. Male	>0.9999	ns
	L4 vs. Female	0.9998	ns	L4 vs. Female	0.192	ns
	Pupae vs. Male	0.4056	ns	Pupae vs. Male	>0.9999	ns
	Pupae vs. Female	0.9835	ns	Pupae vs. Female	0.077	ns
	Male vs. Female	0.0631	ns	Male vs. Female	0.1576	ns

## Sheet: Ca stats
	Anopheles albimanus			Aedes aegypti
	Two-way ANOVA			Two-way ANOVA
		P value	P value summary		P value	P value summary
	Instar/stage	<0.0001	****	Instar/stage	0.0008	***
	Phenotype	0.8657	ns	Strain	<0.0001	****
	Interaction (Instar /stage vs. phenotype)	0.0108	*	Interaction (Instar /stage vs. strain)	<0.0001	****
Element	White vs. Brown	Bonferroni's multiple comparisons test		NO vs. Rock	Bonferroni's multiple comparisons test
Ca	Eggs	>0.9999	ns	Eggs	0.8401	ns
Ca	L1	>0.9999	ns	L1	<0.0001	****
Ca	L2	>0.9999	ns	L2	0.0066	**
Ca	L3	0.3478	ns	L3	0.0686	ns
Ca	L4	>0.9999	ns	L4	0.6467	ns
Ca	pupae	0.0061	**	pupae	>0.9999	ns
Ca	adult male	>0.9999	ns	adult male	>0.9999	ns
Ca	adult female	>0.9999	ns	adult female	>0.9999	ns
	White	Tukey's multiple comparisons test		New Orleans	Tukey's multiple comparisons test
	Eggs vs. L1	<0.0001	****	Eggs vs. L1	<0.0001	****
	Eggs vs. L2	0.1358	ns	Eggs vs. L2	0.0346	*
	Eggs vs. L3	<0.0001	****	Eggs vs. L3	0.1746	ns
	Eggs vs. L4	<0.0001	****	Eggs vs. L4	0.7605	ns
	Eggs vs. Pupae	<0.0001	****	Eggs vs. Pupae	0.9974	ns
	Eggs vs. Male	<0.0001	****	Eggs vs. Male	0.9118	ns
	Eggs vs. Female	<0.0001	****	Eggs vs. Female	>0.9999	ns
	L1 vs. L2	0.1092	ns	L1 vs. L2	0.0003	***
	L1 vs. L3	0.9998	ns	L1 vs. L3	<0.0001	****
	L1 vs. L4	<0.0001	****	L1 vs. L4	<0.0001	****
	L1 vs. Pupae	0.0002	***	L1 vs. Pupae	<0.0001	****
	L1 vs. Male	<0.0001	****	L1 vs. Male	<0.0001	****
	L1 vs. Female	<0.0001	****	L1 vs. Female	<0.0001	****
	L2 vs. L3	0.0207	*	L2 vs. L3	0.998	ns
	L2 vs. L4	<0.0001	****	L2 vs. L4	0.6714	ns
	L2 vs. Pupae	<0.0001	****	L2 vs. Pupae	0.0044	**
	L2 vs. Male	<0.0001	****	L2 vs. Male	0.0009	***
	L2 vs. Female	<0.0001	****	L2 vs. Female	0.0531	ns
	L3 vs. L4	<0.0001	****	L3 vs. L4	0.9631	ns
	L3 vs. Pupae	0.0003	***	L3 vs. Pupae	0.0331	*
	L3 vs. Male	<0.0001	****	L3 vs. Male	0.008	**
	L3 vs. Female	<0.0001	****	L3 vs. Female	0.2326	ns
	L4 vs. Pupae	0.01	*	L4 vs. Pupae	0.323	ns
	L4 vs. Male	0.9996	ns	L4 vs. Male	0.1113	ns
	L4 vs. Female	0.0012	**	L4 vs. Female	0.8252	ns
	Pupae vs. Male	0.0021	**	Pupae vs. Male	0.9987	ns
	Pupae vs. Female	<0.0001	****	Pupae vs. Female	0.996	ns
	Male vs. Female	0.0061	**	Male vs. Female	0.9001	ns
	Brown	Tukey's multiple comparisons test		Rockefeller	Tukey's multiple comparisons test
	Eggs vs. L1	0.0046	**	Eggs vs. L1	>0.9999	ns
	Eggs vs. L2	0.4145	ns	Eggs vs. L2	>0.9999	ns
	Eggs vs. L3	0.0089	**	Eggs vs. L3	>0.9999	ns
	Eggs vs. L4	<0.0001	****	Eggs vs. L4	0.9992	ns
	Eggs vs. Pupae	<0.0001	****	Eggs vs. Pupae	0.9957	ns
	Eggs vs. Male	<0.0001	****	Eggs vs. Male	0.9993	ns
	Eggs vs. Female	<0.0001	****	Eggs vs. Female	0.8916	ns
	L1 vs. L2	0.451	ns	L1 vs. L2	>0.9999	ns
	L1 vs. L3	0.9999	ns	L1 vs. L3	>0.9999	ns
	L1 vs. L4	<0.0001	****	L1 vs. L4	>0.9999	ns
	L1 vs. Pupae	<0.0001	****	L1 vs. Pupae	0.9998	ns
	L1 vs. Male	<0.0001	****	L1 vs. Male	>0.9999	ns
	L1 vs. Female	<0.0001	****	L1 vs. Female	0.9687	ns
	L2 vs. L3	0.6663	ns	L2 vs. L3	>0.9999	ns
	L2 vs. L4	<0.0001	****	L2 vs. L4	>0.9999	ns
	L2 vs. Pupae	<0.0001	****	L2 vs. Pupae	0.9998	ns
	L2 vs. Male	<0.0001	****	L2 vs. Male	>0.9999	ns
	L2 vs. Female	<0.0001	****	L2 vs. Female	0.9708	ns
	L3 vs. L4	<0.0001	****	L3 vs. L4	>0.9999	ns
	L3 vs. Pupae	<0.0001	****	L3 vs. Pupae	>0.9999	ns
	L3 vs. Male	<0.0001	****	L3 vs. Male	>0.9999	ns
	L3 vs. Female	<0.0001	****	L3 vs. Female	0.9851	ns
	L4 vs. Pupae	0.999	ns	L4 vs. Pupae	>0.9999	ns
	L4 vs. Male	>0.9999	ns	L4 vs. Male	>0.9999	ns
	L4 vs. Female	<0.0001	****	L4 vs. Female	0.9975	ns
	Pupae vs. Male	>0.9999	ns	Pupae vs. Male	>0.9999	ns
	Pupae vs. Female	<0.0001	****	Pupae vs. Female	0.9991	ns
	Male vs. Female	<0.0001	****	Male vs. Female	0.9949	ns

## Sheet: Mg stats
	Anopheles albimanus			Aedes aegypti
	Two-way ANOVA			Two-way ANOVA
		P value	P value summary		P value	P value summary
	Instar/stage	<0.0001	****	Instar/stage	<0.0001	****
	Phenotype	0.583	ns	Strain	0.0002	***
	Interaction (Instar /stage vs. phenotype)	0.0031	**	Interaction (Instar /stage vs. strain)	<0.0001	****
Element	White vs. Brown	Bonferroni's multiple comparisons test		NO vs. Rock	Bonferroni's multiple comparisons test
Mg	Eggs	>0.9999	ns	Eggs	>0.9999	ns
Mg	L1	>0.9999	ns	L1	<0.0001	****
Mg	L2	>0.9999	ns	L2	0.0932	ns
Mg	L3	0.0464	*	L3	0.0177	*
Mg	L4	0.1624	ns	L4	>0.9999	ns
Mg	pupae	0.0464	*	pupae	>0.9999	ns
Mg	adult male	>0.9999	ns	adult male	>0.9999	ns
Mg	adult female	>0.9999	ns	adult female	>0.9999	ns
	White	Tukey's multiple comparisons test		New Orleans	Tukey's multiple comparisons test
	Eggs vs. L1	<0.0001	****	Eggs vs. L1	<0.0001	****
	Eggs vs. L2	<0.0001	****	Eggs vs. L2	<0.0001	****
	Eggs vs. L3	<0.0001	****	Eggs vs. L3	<0.0001	****
	Eggs vs. L4	<0.0001	****	Eggs vs. L4	0.0672	ns
	Eggs vs. Pupae	<0.0001	****	Eggs vs. Pupae	0.0004	***
	Eggs vs. Male	<0.0001	****	Eggs vs. Male	0.8883	ns
	Eggs vs. Female	<0.0001	****	Eggs vs. Female	<0.0001	****
	L1 vs. L2	0.023	*	L1 vs. L2	0.0037	**
	L1 vs. L3	0.9788	ns	L1 vs. L3	0.0455	*
	L1 vs. L4	0.0568	ns	L1 vs. L4	<0.0001	****
	L1 vs. Pupae	0.0568	ns	L1 vs. Pupae	<0.0001	****
	L1 vs. Male	<0.0001	****	L1 vs. Male	<0.0001	****
	L1 vs. Female	<0.0001	****	L1 vs. Female	0.3028	ns
	L2 vs. L3	0.1682	ns	L2 vs. L3	0.9861	ns
	L2 vs. L4	<0.0001	****	L2 vs. L4	0.1735	ns
	L2 vs. Pupae	<0.0001	****	L2 vs. Pupae	0.9405	ns
	L2 vs. Male	<0.0001	****	L2 vs. Male	0.0038	**
	L2 vs. Female	<0.0001	****	L2 vs. Female	0.6047	ns
	L3 vs. L4	0.0016	**	L3 vs. L4	0.0108	*
	L3 vs. Pupae	0.0016	**	L3 vs. Pupae	0.395	ns
	L3 vs. Male	<0.0001	****	L3 vs. Male	<0.0001	****
	L3 vs. Female	<0.0001	****	L3 vs. Female	0.9825	ns
	L4 vs. Pupae	>0.9999	ns	L4 vs. Pupae	0.8021	ns
	L4 vs. Male	0.3987	ns	L4 vs. Male	0.8041	ns
	L4 vs. Female	<0.0001	****	L4 vs. Female	0.0002	***
	Pupae vs. Male	0.3987	ns	Pupae vs. Male	0.0717	ns
	Pupae vs. Female	<0.0001	****	Pupae vs. Female	0.0404	*
	Male vs. Female	<0.0001	****	Male vs. Female	<0.0001	****
	Brown	Tukey's multiple comparisons test		Rockefeller	Tukey's multiple comparisons test
	Eggs vs. L1	<0.0001	****	Eggs vs. L1	0.9898	ns
	Eggs vs. L2	0.0002	***	Eggs vs. L2	0.9729	ns
	Eggs vs. L3	0.0001	***	Eggs vs. L3	0.992	ns
	Eggs vs. L4	<0.0001	****	Eggs vs. L4	0.8689	ns
	Eggs vs. Pupae	<0.0001	****	Eggs vs. Pupae	0.3763	ns
	Eggs vs. Male	<0.0001	****	Eggs vs. Male	0.877	ns
	Eggs vs. Female	<0.0001	****	Eggs vs. Female	0.0002	***
	L1 vs. L2	0.0654	ns	L1 vs. L2	>0.9999	ns
	L1 vs. L3	0.1118	ns	L1 vs. L3	>0.9999	ns
	L1 vs. L4	<0.0001	****	L1 vs. L4	0.9992	ns
	L1 vs. Pupae	<0.0001	****	L1 vs. Pupae	0.8897	ns
	L1 vs. Male	0.0001	***	L1 vs. Male	0.9996	ns
	L1 vs. Female	<0.0001	****	L1 vs. Female	0.0045	**
	L2 vs. L3	>0.9999	ns	L2 vs. L3	>0.9999	ns
	L2 vs. L4	<0.0001	****	L2 vs. L4	0.9999	ns
	L2 vs. Pupae	<0.0001	****	L2 vs. Pupae	0.9409	ns
	L2 vs. Male	<0.0001	****	L2 vs. Male	>0.9999	ns
	L2 vs. Female	<0.0001	****	L2 vs. Female	0.0077	**
	L3 vs. L4	<0.0001	****	L3 vs. L4	0.9995	ns
	L3 vs. Pupae	<0.0001	****	L3 vs. Pupae	0.9216	ns
	L3 vs. Male	<0.0001	****	L3 vs. Male	0.9998	ns
	L3 vs. Female	<0.0001	****	L3 vs. Female	0.01	**
	L4 vs. Pupae	0.9997	ns	L4 vs. Pupae	0.9975	ns
	L4 vs. Male	0.9311	ns	L4 vs. Male	>0.9999	ns
	L4 vs. Female	<0.0001	****	L4 vs. Female	0.0542	ns
	Pupae vs. Male	0.7066	ns	Pupae vs. Male	0.9919	ns
	Pupae vs. Female	<0.0001	****	Pupae vs. Female	0.1973	ns
	Male vs. Female	<0.0001	****	Male vs. Female	0.0236	*

## Sheet: Mn stats
	Anopheles albimanus			Aedes aegypti
	Two-way ANOVA			Two-way ANOVA
		P value	P value summary		P value	P value summary
	Instar/stage	<0.0001	****	Instar/stage	<0.0001	****
	Phenotype	<0.0001	****	Strain	<0.0001	****
	Interaction (Instar /stage vs. phenotype)	<0.0001	****	Interaction (Instar /stage vs. strain)	<0.0001	****
Element	White vs. Brown	Bonferroni's multiple comparisons test		NO vs. Rock	Bonferroni's multiple comparisons test
Mn	Eggs	0.3558	ns	Eggs	>0.9999	ns
Mn	L1	0.0038	**	L1	0.1321	ns
Mn	L2	>0.9999	ns	L2	0.7883	ns
Mn	L3	0.0012	**	L3	0.1017	ns
Mn	L4	0.2515	ns	L4	<0.0001	****
Mn	pupae	>0.9999	ns	pupae	0.0016	**
Mn	adult male	0.0004	***	adult male	>0.9999	ns
Mn	adult female	<0.0001	****	adult female	<0.0001	****
	White	Tukey's multiple comparisons test		New Orleans	Tukey's multiple comparisons test
	Eggs vs. L1	0.0106	*	Eggs vs. L1	0.0034	**
	Eggs vs. L2	0.6674	ns	Eggs vs. L2	0.061	ns
	Eggs vs. L3	<0.0001	****	Eggs vs. L3	0.0003	***
	Eggs vs. L4	<0.0001	****	Eggs vs. L4	<0.0001	****
	Eggs vs. Pupae	0.0008	***	Eggs vs. Pupae	<0.0001	****
	Eggs vs. Male	<0.0001	****	Eggs vs. Male	0.1315	ns
	Eggs vs. Female	<0.0001	****	Eggs vs. Female	<0.0001	****
	L1 vs. L2	0.3879	ns	L1 vs. L2	0.976	ns
	L1 vs. L3	0.7218	ns	L1 vs. L3	0.9998	ns
	L1 vs. L4	0.4966	ns	L1 vs. L4	0.0002	***
	L1 vs. Pupae	0.9987	ns	L1 vs. Pupae	0.0013	**
	L1 vs. Male	0.0098	**	L1 vs. Male	0.8872	ns
	L1 vs. Female	0.0003	***	L1 vs. Female	<0.0001	****
	L2 vs. L3	0.0036	**	L2 vs. L3	0.8105	ns
	L2 vs. L4	0.0011	**	L2 vs. L4	<0.0001	****
	L2 vs. Pupae	0.0829	ns	L2 vs. Pupae	<0.0001	****
	L2 vs. Male	<0.0001	****	L2 vs. Male	>0.9999	ns
	L2 vs. Female	<0.0001	****	L2 vs. Female	<0.0001	****
	L3 vs. L4	>0.9999	ns	L3 vs. L4	0.0005	***
	L3 vs. Pupae	0.954	ns	L3 vs. Pupae	0.004	**
	L3 vs. Male	0.3647	ns	L3 vs. Male	0.5813	ns
	L3 vs. Female	0.0323	*	L3 vs. Female	<0.0001	****
	L4 vs. Pupae	0.8206	ns	L4 vs. Pupae	0.9989	ns
	L4 vs. Male	0.5988	ns	L4 vs. Male	<0.0001	****
	L4 vs. Female	0.0829	ns	L4 vs. Female	<0.0001	****
	Pupae vs. Male	0.0323	*	Pupae vs. Male	<0.0001	****
	Pupae vs. Female	0.0011	**	Pupae vs. Female	<0.0001	****
	Male vs. Female	0.954	ns	Male vs. Female	<0.0001	****
	Brown	Tukey's multiple comparisons test		Rockefeller	Tukey's multiple comparisons test
	Eggs vs. L1	<0.0001	****	Eggs vs. L1	0.9996	ns
	Eggs vs. L2	0.0019	**	Eggs vs. L2	0.9992	ns
	Eggs vs. L3	0.0058	**	Eggs vs. L3	0.9995	ns
	Eggs vs. L4	<0.0001	****	Eggs vs. L4	0.941	ns
	Eggs vs. Pupae	<0.0001	****	Eggs vs. Pupae	0.5111	ns
	Eggs vs. Male	<0.0001	****	Eggs vs. Male	0.4712	ns
	Eggs vs. Female	<0.0001	****	Eggs vs. Female	0.1205	ns
	L1 vs. L2	<0.0001	****	L1 vs. L2	>0.9999	ns
	L1 vs. L3	<0.0001	****	L1 vs. L3	>0.9999	ns
	L1 vs. L4	0.0044	**	L1 vs. L4	0.9972	ns
	L1 vs. Pupae	0.0127	*	L1 vs. Pupae	0.8288	ns
	L1 vs. Male	0.0014	**	L1 vs. Male	0.7977	ns
	L1 vs. Female	0.0044	**	L1 vs. Female	0.3405	ns
	L2 vs. L3	>0.9999	ns	L2 vs. L3	>0.9999	ns
	L2 vs. L4	0.5988	ns	L2 vs. L4	0.9984	ns
	L2 vs. Pupae	0.3647	ns	L2 vs. Pupae	0.8573	ns
	L2 vs. Male	0.8206	ns	L2 vs. Male	0.8288	ns
	L2 vs. Female	0.5988	ns	L2 vs. Female	0.376	ns
	L3 vs. L4	0.3647	ns	L3 vs. L4	0.9989	ns
	L3 vs. Pupae	0.1873	ns	L3 vs. Pupae	0.891	ns
	L3 vs. Male	0.5988	ns	L3 vs. Male	0.8679	ns
	L3 vs. Female	0.3647	ns	L3 vs. Female	0.455	ns
	L4 vs. Pupae	>0.9999	ns	L4 vs. Pupae	0.9972	ns
	L4 vs. Male	>0.9999	ns	L4 vs. Male	0.9955	ns
	L4 vs. Female	>0.9999	ns	L4 vs. Female	0.8489	ns
	Pupae vs. Male	0.9955	ns	Pupae vs. Male	>0.9999	ns
	Pupae vs. Female	>0.9999	ns	Pupae vs. Female	0.9942	ns
	Male vs. Female	>0.9999	ns	Male vs. Female	0.9965	ns

## Sheet: Na stats
	Anopheles albimanus			Aedes aegypti
	Two-way ANOVA			Two-way ANOVA
		P value	P value summary		P value	P value summary
	Instar/stage	<0.0001	****	Instar/stage	<0.0001	****
	Phenotype	0.2015	ns	Strain	0.0002	***
	Interaction (Instar /stage vs. phenotype)	0.0156	*	Interaction (Instar /stage vs. strain)	0.3331	ns
Element	White vs. Brown	Bonferroni's multiple comparisons test		NO vs. Rock	Bonferroni's multiple comparisons test
Na	Eggs	0.7792	ns	Eggs	0.5	ns
Na	L1	>0.9999	ns	L1	0.0056	**
Na	L2	>0.9999	ns	L2	>0.9999	ns
Na	L3	0.0049	**	L3	0.3281	ns
Na	L4	>0.9999	ns	L4	>0.9999	ns
Na	pupae	>0.9999	ns	pupae	>0.9999	ns
Na	adult male	>0.9999	ns	adult male	>0.9999	ns
Na	adult female	>0.9999	ns	adult female	>0.9999	ns
	White	Tukey's multiple comparisons test		New Orleans	Tukey's multiple comparisons test
	Eggs vs. L1	<0.0001	****	Eggs vs. L1	<0.0001	****
	Eggs vs. L2	<0.0001	****	Eggs vs. L2	<0.0001	****
	Eggs vs. L3	<0.0001	****	Eggs vs. L3	<0.0001	****
	Eggs vs. L4	<0.0001	****	Eggs vs. L4	0.1885	ns
	Eggs vs. Pupae	0.0003	***	Eggs vs. Pupae	0.9543	ns
	Eggs vs. Male	0.8272	ns	Eggs vs. Male	0.1885	ns
	Eggs vs. Female	0.8272	ns	Eggs vs. Female	0.6561	ns
	L1 vs. L2	<0.0001	****	L1 vs. L2	0.1191	ns
	L1 vs. L3	0.0434	*	L1 vs. L3	0.1811	ns
	L1 vs. L4	<0.0001	****	L1 vs. L4	<0.0001	****
	L1 vs. Pupae	<0.0001	****	L1 vs. Pupae	<0.0001	****
	L1 vs. Male	<0.0001	****	L1 vs. Male	<0.0001	****
	L1 vs. Female	<0.0001	****	L1 vs. Female	<0.0001	****
	L2 vs. L3	0.1393	ns	L2 vs. L3	>0.9999	ns
	L2 vs. L4	0.0054	**	L2 vs. L4	0.0008	***
	L2 vs. Pupae	<0.0001	****	L2 vs. Pupae	<0.0001	****
	L2 vs. Male	<0.0001	****	L2 vs. Male	<0.0001	****
	L2 vs. Female	<0.0001	****	L2 vs. Female	<0.0001	****
	L3 vs. L4	<0.0001	****	L3 vs. L4	0.0002	***
	L3 vs. Pupae	<0.0001	****	L3 vs. Pupae	<0.0001	****
	L3 vs. Male	<0.0001	****	L3 vs. Male	<0.0001	****
	L3 vs. Female	<0.0001	****	L3 vs. Female	<0.0001	****
	L4 vs. Pupae	0.0004	***	L4 vs. Pupae	0.8423	ns
	L4 vs. Male	<0.0001	****	L4 vs. Male	<0.0001	****
	L4 vs. Female	<0.0001	****	L4 vs. Female	0.0011	**
	Pupae vs. Male	<0.0001	****	Pupae vs. Male	0.0103	*
	Pupae vs. Female	<0.0001	****	Pupae vs. Female	0.0974	ns
	Male vs. Female	>0.9999	ns	Male vs. Female	0.9931	ns
	Brown	Tukey's multiple comparisons test		Rockefeller	Tukey's multiple comparisons test
	Eggs vs. L1	<0.0001	****	Eggs vs. L1	0.0021	**
	Eggs vs. L2	<0.0001	****	Eggs vs. L2	0.0005	***
	Eggs vs. L3	<0.0001	****	Eggs vs. L3	0.0219	*
	Eggs vs. L4	<0.0001	****	Eggs vs. L4	0.3676	ns
	Eggs vs. Pupae	0.3868	ns	Eggs vs. Pupae	0.8754	ns
	Eggs vs. Male	0.0032	**	Eggs vs. Male	>0.9999	ns
	Eggs vs. Female	0.005	**	Eggs vs. Female	>0.9999	ns
	L1 vs. L2	0.0003	***	L1 vs. L2	>0.9999	ns
	L1 vs. L3	<0.0001	****	L1 vs. L3	0.9998	ns
	L1 vs. L4	<0.0001	****	L1 vs. L4	0.7315	ns
	L1 vs. Pupae	<0.0001	****	L1 vs. Pupae	0.1342	ns
	L1 vs. Male	<0.0001	****	L1 vs. Male	0.0012	**
	L1 vs. Female	<0.0001	****	L1 vs. Female	0.0032	**
	L2 vs. L3	0.3329	ns	L2 vs. L3	0.9917	ns
	L2 vs. L4	<0.0001	****	L2 vs. L4	0.4908	ns
	L2 vs. Pupae	<0.0001	****	L2 vs. Pupae	0.0502	ns
	L2 vs. Male	<0.0001	****	L2 vs. Male	0.0003	***
	L2 vs. Female	<0.0001	****	L2 vs. Female	0.0007	***
	L3 vs. L4	0.002	**	L3 vs. L4	0.9534	ns
	L3 vs. Pupae	<0.0001	****	L3 vs. Pupae	0.4345	ns
	L3 vs. Male	<0.0001	****	L3 vs. Male	0.0137	*
	L3 vs. Female	<0.0001	****	L3 vs. Female	0.0303	*
	L4 vs. Pupae	0.0012	**	L4 vs. Pupae	0.9851	ns
	L4 vs. Male	<0.0001	****	L4 vs. Male	0.2831	ns
	L4 vs. Female	<0.0001	****	L4 vs. Female	0.4345	ns
	Pupae vs. Male	<0.0001	****	Pupae vs. Male	0.7988	ns
	Pupae vs. Female	<0.0001	****	Pupae vs. Female	0.9176	ns
	Male vs. Female	>0.9999	ns	Male vs. Female	>0.9999	ns

## Sheet: K stats
	Anopheles albimanus			Aedes aegypti
	Two-way ANOVA			Two-way ANOVA
		P value	P value summary		P value	P value summary
	Instar/stage	<0.0001	****	Instar/stage	<0.0001	****
	Phenotype	<0.0001	****	Strain	0.002	**
	Interaction (Instar /stage vs. phenotype)	<0.0001	****	Interaction (Instar /stage vs. strain)	0.0045	**
Element	White vs. Brown	Bonferroni's multiple comparisons test		NO vs. Rock	Bonferroni's multiple comparisons test
K	Eggs	<0.0001	****	Eggs	>0.9999	ns
K	L1	<0.0001	****	L1	0.0012	**
K	L2	0.3235	ns	L2	0.1545	ns
K	L3	>0.9999	ns	L3	0.1326	ns
K	L4	>0.9999	ns	L4	>0.9999	ns
K	pupae	>0.9999	ns	pupae	>0.9999	ns
K	adult male	>0.9999	ns	adult male	>0.9999	ns
K	adult female	>0.9999	ns	adult female	>0.9999	ns
	White	Tukey's multiple comparisons test		New Orleans	Tukey's multiple comparisons test
	Eggs vs. L1	<0.0001	****	Eggs vs. L1	0.0012	**
	Eggs vs. L2	<0.0001	****	Eggs vs. L2	<0.0001	****
	Eggs vs. L3	<0.0001	****	Eggs vs. L3	<0.0001	****
	Eggs vs. L4	0.9494	ns	Eggs vs. L4	<0.0001	****
	Eggs vs. Pupae	0.0001	***	Eggs vs. Pupae	0.0046	**
	Eggs vs. Male	<0.0001	****	Eggs vs. Male	>0.9999	ns
	Eggs vs. Female	<0.0001	****	Eggs vs. Female	0.2589	ns
	L1 vs. L2	>0.9999	ns	L1 vs. L2	0.0014	**
	L1 vs. L3	0.9999	ns	L1 vs. L3	0.0627	ns
	L1 vs. L4	<0.0001	****	L1 vs. L4	0.663	ns
	L1 vs. Pupae	<0.0001	****	L1 vs. Pupae	0.9945	ns
	L1 vs. Male	<0.0001	****	L1 vs. Male	0.0007	***
	L1 vs. Female	<0.0001	****	L1 vs. Female	0.5193	ns
	L2 vs. L3	0.9991	ns	L2 vs. L3	0.9071	ns
	L2 vs. L4	<0.0001	****	L2 vs. L4	0.1125	ns
	L2 vs. Pupae	<0.0001	****	L2 vs. Pupae	<0.0001	****
	L2 vs. Male	<0.0001	****	L2 vs. Male	<0.0001	****
	L2 vs. Female	<0.0001	****	L2 vs. Female	<0.0001	****
	L3 vs. L4	<0.0001	****	L3 vs. L4	0.8257	ns
	L3 vs. Pupae	<0.0001	****	L3 vs. Pupae	0.0015	**
	L3 vs. Male	<0.0001	****	L3 vs. Male	<0.0001	****
	L3 vs. Female	<0.0001	****	L3 vs. Female	<0.0001	****
	L4 vs. Pupae	<0.0001	****	L4 vs. Pupae	0.103	ns
	L4 vs. Male	<0.0001	****	L4 vs. Male	<0.0001	****
	L4 vs. Female	<0.0001	****	L4 vs. Female	0.002	**
	Pupae vs. Male	0.1536	ns	Pupae vs. Male	0.0026	**
	Pupae vs. Female	0.6166	ns	Pupae vs. Female	0.8838	ns
	Male vs. Female	0.9887	ns	Male vs. Female	0.1637	ns
	Brown	Tukey's multiple comparisons test		Rockefeller	Tukey's multiple comparisons test
	Eggs vs. L1	<0.0001	****	Eggs vs. L1	<0.0001	****
	Eggs vs. L2	0.0118	*	Eggs vs. L2	<0.0001	****
	Eggs vs. L3	0.8025	ns	Eggs vs. L3	<0.0001	****
	Eggs vs. L4	0.0034	**	Eggs vs. L4	0.0342	*
	Eggs vs. Pupae	<0.0001	****	Eggs vs. Pupae	>0.9999	ns
	Eggs vs. Male	<0.0001	****	Eggs vs. Male	0.8157	ns
	Eggs vs. Female	<0.0001	****	Eggs vs. Female	>0.9999	ns
	L1 vs. L2	<0.0001	****	L1 vs. L2	0.9133	ns
	L1 vs. L3	<0.0001	****	L1 vs. L3	0.9975	ns
	L1 vs. L4	<0.0001	****	L1 vs. L4	0.8504	ns
	L1 vs. Pupae	<0.0001	****	L1 vs. Pupae	0.0001	***
	L1 vs. Male	<0.0001	****	L1 vs. Male	<0.0001	****
	L1 vs. Female	<0.0001	****	L1 vs. Female	0.0003	***
	L2 vs. L3	0.3188	ns	L2 vs. L3	0.9996	ns
	L2 vs. L4	<0.0001	****	L2 vs. L4	0.1657	ns
	L2 vs. Pupae	<0.0001	****	L2 vs. Pupae	<0.0001	****
	L2 vs. Male	<0.0001	****	L2 vs. Male	<0.0001	****
	L2 vs. Female	<0.0001	****	L2 vs. Female	<0.0001	****
	L3 vs. L4	<0.0001	****	L3 vs. L4	0.4992	ns
	L3 vs. Pupae	<0.0001	****	L3 vs. Pupae	<0.0001	****
	L3 vs. Male	<0.0001	****	L3 vs. Male	<0.0001	****
	L3 vs. Female	<0.0001	****	L3 vs. Female	<0.0001	****
	L4 vs. Pupae	<0.0001	****	L4 vs. Pupae	0.0532	ns
	L4 vs. Male	<0.0001	****	L4 vs. Male	0.0002	***
	L4 vs. Female	<0.0001	****	L4 vs. Female	0.0806	ns
	Pupae vs. Male	0.0031	**	Pupae vs. Male	0.721	ns
	Pupae vs. Female	0.6166	ns	Pupae vs. Female	>0.9999	ns
	Male vs. Female	0.3188	ns	Male vs. Female	0.6132	ns

## Sheet: P stats
	Anopheles albimanus			Aedes aegypti
	Two-way ANOVA			Two-way ANOVA
		P value	P value summary		P value	P value summary
	Instar/stage	<0.0001	****	Instar/stage	<0.0001	****
	Phenotype	0.1689	ns	Strain	0.9341	ns
	Interaction (Instar /stage vs. phenotype)	0.0125	*	Interaction (Instar /stage vs. strain)	0.1177	ns
Element	White vs. Brown	Bonferroni's multiple comparisons test		NO vs. Rock	Bonferroni's multiple comparisons test
P	Eggs	0.7856	ns	Eggs	0.6624	ns
P	L1	0.2191	ns	L1	0.3976	ns
P	L2	>0.9999	ns	L2	0.9568	ns
P	L3	0.059	ns	L3	>0.9999	ns
P	L4	>0.9999	ns	L4	>0.9999	ns
P	pupae	0.2558	ns	pupae	>0.9999	ns
P	adult male	>0.9999	ns	adult male	>0.9999	ns
P	adult female	>0.9999	ns	adult female	>0.9999	ns
	White	Tukey's multiple comparisons test		New Orleans	Tukey's multiple comparisons test
	Eggs vs. L1	<0.0001	****	Eggs vs. L1	<0.0001	****
	Eggs vs. L2	<0.0001	****	Eggs vs. L2	<0.0001	****
	Eggs vs. L3	<0.0001	****	Eggs vs. L3	0.0004	***
	Eggs vs. L4	<0.0001	****	Eggs vs. L4	0.0015	**
	Eggs vs. Pupae	<0.0001	****	Eggs vs. Pupae	0.0006	***
	Eggs vs. Male	<0.0001	****	Eggs vs. Male	0.6028	ns
	Eggs vs. Female	<0.0001	****	Eggs vs. Female	<0.0001	****
	L1 vs. L2	0.2749	ns	L1 vs. L2	>0.9999	ns
	L1 vs. L3	0.6769	ns	L1 vs. L3	0.0941	ns
	L1 vs. L4	0.1614	ns	L1 vs. L4	0.0155	*
	L1 vs. Pupae	<0.0001	****	L1 vs. Pupae	0.0289	*
	L1 vs. Male	<0.0001	****	L1 vs. Male	<0.0001	****
	L1 vs. Female	0.7756	ns	L1 vs. Female	0.7006	ns
	L2 vs. L3	0.9969	ns	L2 vs. L3	0.066	ns
	L2 vs. L4	>0.9999	ns	L2 vs. L4	0.0087	**
	L2 vs. Pupae	<0.0001	****	L2 vs. Pupae	0.0173	*
	L2 vs. Male	<0.0001	****	L2 vs. Male	<0.0001	****
	L2 vs. Female	0.9879	ns	L2 vs. Female	0.6412	ns
	L3 vs. L4	0.9753	ns	L3 vs. L4	0.9993	ns
	L3 vs. Pupae	<0.0001	****	L3 vs. Pupae	>0.9999	ns
	L3 vs. Male	<0.0001	****	L3 vs. Male	0.1827	ns
	L3 vs. Female	>0.9999	ns	L3 vs. Female	0.9078	ns
	L4 vs. Pupae	<0.0001	****	L4 vs. Pupae	>0.9999	ns
	L4 vs. Male	<0.0001	****	L4 vs. Male	0.4123	ns
	L4 vs. Female	0.9411	ns	L4 vs. Female	0.558	ns
	Pupae vs. Male	>0.9999	ns	Pupae vs. Male	0.2864	ns
	Pupae vs. Female	<0.0001	****	Pupae vs. Female	0.7037	ns
	Male vs. Female	<0.0001	****	Male vs. Female	0.0041	**
	Brown	Tukey's multiple comparisons test		Rockefeller	Tukey's multiple comparisons test
	Eggs vs. L1	<0.0001	****	Eggs vs. L1	0.9423	ns
	Eggs vs. L2	<0.0001	****	Eggs vs. L2	0.7821	ns
	Eggs vs. L3	<0.0001	****	Eggs vs. L3	0.9661	ns
	Eggs vs. L4	<0.0001	****	Eggs vs. L4	0.9762	ns
	Eggs vs. Pupae	<0.0001	****	Eggs vs. Pupae	0.9929	ns
	Eggs vs. Male	<0.0001	****	Eggs vs. Male	>0.9999	ns
	Eggs vs. Female	<0.0001	****	Eggs vs. Female	0.0688	ns
	L1 vs. L2	0.0003	***	L1 vs. L2	>0.9999	ns
	L1 vs. L3	<0.0001	****	L1 vs. L3	>0.9999	ns
	L1 vs. L4	0.0001	***	L1 vs. L4	>0.9999	ns
	L1 vs. Pupae	<0.0001	****	L1 vs. Pupae	>0.9999	ns
	L1 vs. Male	<0.0001	****	L1 vs. Male	0.9507	ns
	L1 vs. Female	0.0397	*	L1 vs. Female	0.6216	ns
	L2 vs. L3	0.4391	ns	L2 vs. L3	>0.9999	ns
	L2 vs. L4	>0.9999	ns	L2 vs. L4	0.9998	ns
	L2 vs. Pupae	0.0284	*	L2 vs. Pupae	0.9954	ns
	L2 vs. Male	<0.0001	****	L2 vs. Male	0.8012	ns
	L2 vs. Female	0.7377	ns	L2 vs. Female	0.8499	ns
	L3 vs. L4	0.6658	ns	L3 vs. L4	>0.9999	ns
	L3 vs. Pupae	0.9058	ns	L3 vs. Pupae	>0.9999	ns
	L3 vs. Male	0.0036	**	L3 vs. Male	0.9715	ns
	L3 vs. Female	0.0105	*	L3 vs. Female	0.661	ns
	L4 vs. Pupae	0.0704	ns	L4 vs. Pupae	>0.9999	ns
	L4 vs. Male	<0.0001	****	L4 vs. Male	0.9803	ns
	L4 vs. Female	0.5136	ns	L4 vs. Female	0.6176	ns
	Pupae vs. Male	0.1213	ns	Pupae vs. Male	0.9946	ns
	Pupae vs. Female	0.0002	***	Pupae vs. Female	0.3835	ns
	Male vs. Female	<0.0001	****	Male vs. Female	0.0753	ns
