# Supplementary material for: Mosquito metallomics reveal copper and iron as critical factors for Plasmodium infection
Source: PLoS Negl Trop Dis. 2021 Jun 23;15(6):e0009509. doi: 10.1371/journal.pntd.0009509 (PMC8221525; doi:10.1371/journal.pntd.0009509)
Supplement: S3 Table — (XLSX) [file pntd.0009509.s006.xlsx]

## Sheet: Elements measures
		Anopheles albimanus white stripe (ws)														Anopheles albimanus brown stripe (bs)															Drosophila melanogaster Tan 3
Element	Sample ID	1	2	3	4	5	6	7	8	9	10	11	12	Mean	± SE	1	2	3	4	5	6	7	8	9	10	11	12	Mean	± SE		1	2	3	4	5	6	7	Mean	± SE
Fe	Sugar	0.102	0.103	0.093	0.124	0.108	0.118	0.131	0.134	0.142	0.143	0.123		0.120091	0.00508555	0.111	0.075	0.144	0.136	0.133	0.154	0.128	0.124	0.118	0.123	0.127	0.126	0.124917	0.0056077	Wild type	0.155	0.156	0.16	0.163	0.159	0.172	0.166	0.1616	0.002256
Fe	Blood	0.13	0.122	0.197	0.13	0.107	0.108	0.118	0.234	0.125	0.123	0.431	0.139	0.163667	0.0266402	0.137	0.188	0.19	0.136	0.128	0.121	0.261	0.134	0.133	0.163	0.12	0.122	0.15275	0.0121113
Fe	Blood + P. berghei	0.35	0.159	0.38	0.113	0.242	0.152	0.18	0.2	0.245	0.17	0.19		0.216455	0.0249845	0.163	0.154	0.138	0.138	0.157	0.13	0.131	0.144	0.14	0.126	0.133		0.141273	0.00362589
Cu	Sugar	0.027	0.029	0.025	0.032	0.032	0.036	0.044	0.045	0.048	0.049	0.042		0.0371818	0.00263134	0.027	0.02	0.036	0.033	0.032	0.032	0.037	0.037	0.035	0.036	0.036	0.037	0.0331667	0.0014711	Wild type	0.016	0.015	0.016	0.017	0.016	0.017	0.016	0.01614	0.0002608
Cu	Blood	0.034	0.029	0.031	0.025	0.024	0.029	0.036	0.038	0.031	0.038	0.038	0.036	0.0324167	0.00144316	0.028	0.027	0.027	0.027	0.026	0.025	0.03	0.03	0.032	0.032	0.03	0.032	0.0288333	0.000715979
Cu	Blood + P. berghei	0.034	0.038	0.033	0.037	0.041	0.038	0.036	0.038	0.034	0.038	0.038		0.0368182	0.000711186	0.025	0.027	0.029	0.031	0.035	0.028	0.03	0.03	0.03	0.03	0.031		0.0296364	0.000766014
Zn	Sugar	0.26	0.27	0.24	0.32	0.3	0.32	0.36	0.37	0.4	0.37	0.32		0.320909	0.0153418	0.29	0.18	0.36	0.34	0.32	0.33	0.28	0.28	0.27	0.28	0.28	0.29	0.291667	0.013133	Wild type	0.22	0.22	0.22	0.29	0.29	0.3	0.29	0.2614	0.01471
Zn	Blood	0.32	0.26	0.29	0.27	0.27	0.28	0.29	0.31	0.28	0.31	0.32	0.3	0.291667	0.00588183	0.28	0.26	0.27	0.25	0.23	0.23	0.25	0.24	0.25	0.25	0.24	0.24	0.249167	0.00434468
Zn	Blood + P. berghei	0.31	0.3	0.31	0.3	0.32	0.32	0.3	0.31	0.29	0.31	0.31		0.307273	0.00272727	0.28	0.28	0.26	0.33	0.36	0.22	0.24	0.25	0.25	0.24	0.25		0.269091	0.0126098
Ca	Sugar	6.43	6.4	5.97	7.01	6.61	6.82	8.34	8.69	8.91	8.74	8.05		7.45182	0.331865	7.52	4.71	9.66	8.22	7.84	7.36	7.65	7.64	7.72	7.91	8.33	8.57	7.76083	0.330056	Wild type	0.89	0.95	0.92	0.89	0.86	0.86	0.89	0.8943	0.01212
Ca	Blood	7.19	6.44	6.33	5.33	5.31	5.47	5.87	5.88	5.46	5.96	6.15	5.59	5.915	0.159376	7.02	6.99	7.38	6.74	6.41	5.72	6.57	6.5	6.61	6.6	5.98	6.08	6.55	0.134919
Ca	Blood + P. berghei	6.65	6.62	6.95	7.3	7.13	6.66	6.24	6.7	6.12	6.78	6.56		6.70091	0.104093	7.76	7.6	7.19	7.77	8.14	5.89	6.37	6.58	6.62	6.6	6.69		7.01909	0.214648
Mg	Sugar	2.8	2.75	2.55	2.83	2.93	2.92	3.91	3.93	4.21	4.04	3.72		3.32636	0.189032	3.44	2.21	4.3	3.51	3.24	3.24	3.73	3.75	3.79	3.91	4.07	3.87	3.58833	0.155182	Wild type	1.2	1.2	1.24	1.34	1.32	1.38	1.34	1.289	0.0279
Mg	Blood	2.91	2.58	2.52	2.04	2.05	2.14	2.87	2.92	2.69	2.89	3.06	2.78	2.62083	0.104334	3.21	3.18	3.4	2.6	2.41	2.27	3.33	3.29	3.24	3.35	3.01	2.89	3.015	0.112145
Mg	Blood + P. berghei	2.83	2.9	2.99	3.27	3.13	3.26	2.97	3.28	2.98	3.31	3.21		3.10273	0.0522423	3.48	3.53	3.26	3.29	3.34	3.07	3.16	3.34	3.34	3.25	3.28		3.30364	0.0389702
Mn	Sugar	0.012	0.012	0.011	0.015	0.015	0.015	0.012	0.011	0.012	0.012	0.011		0.0125455	0.000492925	0.012	0.009	0.019	0.017	0.017	0.015	0.012	0.012	0.011	0.012	0.012	0.011	0.01325	0.000871476	Wild type	0.01	0.01	0.01	0.015	0.016	0.018	0.017	0.01371	0.001358
Mn	Blood	0.01	0.009	0.01	0.011	0.01	0.01	0.008	0.009	0.008	0.009	0.009	0.008	0.00925	0.00027866	0.01	0.009	0.01	0.012	0.012	0.01	0.01	0.01	0.01	0.01	0.009	0.009	0.0100833	0.00028758
Mn	Blood + P. berghei	0.01	0.01	0.01	0.013	0.014	0.01	0.009	0.009	0.009	0.009	0.009		0.0101818	0.000519058	0.01	0.011	0.01	0.016	0.015	0.01	0.01	0.01	0.01	0.01	0.009		0.011	0.000687552
Na	Sugar	1.48	1.49	1.37	1.35	1.9	1.92	1.76	1.74	1.89	1.87	1.87		1.69455	0.0681624	1.59	0.99	2.09	2.29	2.1	2.54	1.8	1.72	1.7	1.77	1.79	1.85	1.8525	0.111764	Wild type	2	1.94	2	0.6	0.62	0.63	0.62	1.201	0.2754
Na	Blood	1.83	1.6	1.67	2.1	1.83	2.06	1.88	1.96	1.8	1.92	2.1	1.96	1.8925	0.0456954	1.99	1.92	1.94	2.5	2.52	2.11	2	1.98	1.9	2.02	1.91	2.07	2.07167	0.0618384
Na	Blood + P. berghei	1.69	1.61	1.67	2.26	2.29	1.94	1.89	2.08	1.96	2.06	2.1		1.95909	0.0692618	1.82	1.75	1.72	2.13	2.42	1.81	1.95	2.03	2.03	1.96	1.87		1.95364	0.0604419
K	Sugar	4.7	4.7	4.2	4.2	4.9	4.9	4.6	4.5	4.9	4.8	4.5		4.62727	0.0775663	4.8	3.2	6.3	4.5	4.5	8.2	4.7	4.6	4.4	4.6	4.6	4.7	4.925	0.35529	Wild type	9.6	9.3	9.5	6.7	6.8	7	6.8	7.957	0.5358
K	Blood	7	6.1	6.4	6.1	5.3	5.9	6.4	6.5	6.1	6.4	6.8	6.3	6.275	0.125605	7.2	7.1	7.2	7.5	7.3	6.5	6.6	6.4	6.2	6.6	6.3	6.4	6.775	0.13034
K	Blood + P. berghei	6.4	6.4	6.9	7.1	6.8	6	5.8	6.3	5.9	6.2	6.2		6.36364	0.125967	6.7	6.7	6.7	4.6	7.9	5.4	5.7	5.9	5.8	5.7	5.7		6.07273	0.263918
P	Sugar	12.51	12.7	11.36	12.84	12.76	13.69	15.23	15.38	16.03	15.54	14.61		13.8773	0.466858	14.66	9.26	18.42	15.88	14.93	15.71	15.06	14.97	14.82	15.43	15.74	16.18	15.0883	0.603721	Wild type	11.22	11.74	11.29	11.65	11.61	12.04	11.5	11.58	0.105
P	Blood	15.44	13.55	13.71	12.18	11.42	12.15	14.5	15.02	13.91	14.93	15.46	14.09	13.8633	0.387596	14.89	14.61	15.11	15.26	14.48	12.92	15.8	15.66	15.47	16.13	14.68	15.1	15.0092	0.23877
P	Blood + P. berghei	14.24	14.56	15.33	15	14.63	15.23	14.26	14.95	13.95	15.09	15.1		14.7582	0.138083	16.45	15.39	14.78	15.04	16.06	13.82	14.68	15.16	14.99	15.05	14.64		15.0964	0.212745

## Sheet: Elements stats
	Anopheles albimanus				Anopheles albimanus				Anopheles albimanus				Anopheles albimanus				Anopheles albimanus				Anopheles albimanus				Anopheles albimanus				Anopheles albimanus				Anopheles albimanus
	Two-way ANOVA				Two-way ANOVA				Two-way ANOVA				Two-way ANOVA				Two-way ANOVA				Two-way ANOVA				Two-way ANOVA				Two-way ANOVA				Two-way ANOVA
		P value	P value summary			P value	P value summary			P value	P value summary			P value	P value summary			P value	P value summary			P value	P value summary			P value	P value summary			P value	P value summary			P value	P value summary
	Treatment	0.0038	**		Treatment	0.0088	**		Treatment	0.0029	**		Treatment	<0.0001	****		Treatment	<0.0001	****		Treatment	<0.0001	****		Treatment	0.0109	*		Treatment	<0.0001	****		Treatment	0.3813	ns
	Phenotype	0.0449	*		Phenotype	<0.0001	****		Phenotype	<0.0001	****		Phenotype	0.0291	*		Phenotype	0.0054	**		Phenotype	0.0929	ns		Phenotype	0.0689	ns		Phenotype	0.3219	ns		Phenotype	0.0056	**
	Interaction (treatment vs. phenotype)	0.0421	*		Interaction (treatment vs. phenotype)	0.4086	ns		Interaction (treatment vs. phenotype)	0.7977	ns		Interaction (treatment vs. phenotype)	0.7195	ns		Interaction (treatment vs. phenotype)	0.7172	ns		Interaction (treatment vs. phenotype)	0.9922	ns		Interaction (treatment vs. phenotype)	0.3974	ns		Interaction (treatment vs. phenotype)	0.1521	ns		Interaction (treatment vs. phenotype)	0.4608	ns
Element	White vs. Brown	Bonferroni's multiple comparisons test		Element	White vs. Brown	Bonferroni's multiple comparisons test		Element	White vs. Brown	Bonferroni's multiple comparisons test		Element	White vs. Brown	Bonferroni's multiple comparisons test		Element	White vs. Brown	Bonferroni's multiple comparisons test		Element	White vs. Brown	Bonferroni's multiple comparisons test		Element	White vs. Brown	Bonferroni's multiple comparisons test		Element	White vs. Brown	Bonferroni's multiple comparisons test		Element	White vs. Brown	Bonferroni's multiple comparisons test
Fe	Sugar	>0.9999	ns	Cu	Sugar	0.1616	ns	Zn	Sugar	0.1355	ns	Ca	Sugar	>0.9999	ns	Mg	Sugar	0.397	ns	Mn	Sugar	>0.9999	ns	Na	Sugar	0.3955	ns	K	Sugar	0.9407	ns	P	Sugar	0.0877	ns
	Blood	>0.9999	ns		Blood	0.2334	ns		Blood	0.0104	*		Blood	0.153	ns		Blood	0.0665	ns		Blood	0.8677	ns		Blood	0.2443	ns		Blood	0.2579	ns		Blood	0.1041	ns
	Blood + P. berghei	0.0063	**		Blood + P. berghei	0.0031	**		Blood + P. berghei	0.0337	*		Blood + P. berghei	>0.9999	ns		Blood + P. berghei	0.77	ns		Blood + P. berghei	0.9566	ns		Blood + P. berghei	>0.9999	ns		Blood + P. berghei	>0.9999	ns		Blood + P. berghei	>0.9999	ns
	Tukey's multiple comparisons test				Tukey's multiple comparisons test				Tukey's multiple comparisons test				Tukey's multiple comparisons test				Tukey's multiple comparisons test				Tukey's multiple comparisons test				Tukey's multiple comparisons test				Tukey's multiple comparisons test				Tukey's multiple comparisons test
	White				White				White				White				White				White				White				White				White
	Sugar vs. Blood	0.147	ns		Sugar vs. Blood	0.0587	ns		Sugar vs. Blood	0.1102	ns		Sugar vs. Blood	<0.0001	****		Sugar vs. Blood	0.0003	***		Sugar vs. Blood	0.0003	***		Sugar vs. Blood	0.1433	ns		Sugar vs. Blood	<0.0001	****		Sugar vs. Blood	0.9996	ns
	Sugar vs. Blood + P.berghei	0.0003	***		Sugar vs. Blood + P.berghei	0.9834	ns		Sugar vs. Blood + P.berghei	0.6216	ns		Sugar vs. Blood + P.berghei	0.0703	ns		Sugar vs. Blood + P.berghei	0.4149	ns		Sugar vs. Blood + P.berghei	0.0139	*		Sugar vs. Blood + P.berghei	0.0391	*		Sugar vs. Blood + P.berghei	<0.0001	****		Sugar vs. Blood + P.berghei	0.2579	ns
	Blood vs. Blood + P.berghei	0.0628	ns		Blood vs. Blood + P.berghei	0.0873	ns		Blood vs. Blood + P.berghei	0.5233	ns		Blood vs. Blood + P.berghei	0.0491	*		Blood vs. Blood + P.berghei	0.0181	*		Blood vs. Blood + P.berghei	0.476	ns		Blood vs. Blood + P.berghei	0.7966	ns		Blood vs. Blood + P.berghei	0.9509	ns		Blood vs. Blood + P.berghei	0.2331	ns
	Brown				Brown				Brown				Brown				Brown				Brown				Brown				Brown				Brown
	Sugar vs. Blood	0.4338	ns		Sugar vs. Blood	0.0847	ns		Sugar vs. Blood	0.0096	**		Sugar vs. Blood	0.001	***		Sugar vs. Blood	0.0032	**		Sugar vs. Blood	0.0004	***		Sugar vs. Blood	0.085	ns		Sugar vs. Blood	<0.0001	****		Sugar vs. Blood	0.9878	ns
	Sugar vs. Blood + P.berghei	0.7566	ns		Sugar vs. Blood + P.berghei	0.203	ns		Sugar vs. Blood + P.berghei	0.2627	ns		Sugar vs. Blood + P.berghei	0.0671	ns		Sugar vs. Blood + P.berghei	0.2298	ns		Sugar vs. Blood + P.berghei	0.0173	*		Sugar vs. Blood + P.berghei	0.5936	ns		Sugar vs. Blood + P.berghei	0.0006	***		Sugar vs. Blood + P.berghei	0.9999	ns
	Blood vs. Blood + P.berghei	0.8713	ns		Blood vs. Blood + P.berghei	0.9185	ns		Blood vs. Blood + P.berghei	0.3509	ns		Blood vs. Blood + P.berghei	0.3282	ns		Blood vs. Blood + P.berghei	0.2208	ns		Blood vs. Blood + P.berghei	0.4874	ns		Blood vs. Blood + P.berghei	0.4928	ns		Blood vs. Blood + P.berghei	0.0505	ns		Blood vs. Blood + P.berghei	0.9859	ns
